# Supplementary material for: Five Years of GenoTyphi: Updates to the Global Salmonella Typhi Genotyping Framework
Source: J Infect Dis. 2021 Aug 28;224(Suppl 7):S775–80. doi: 10.1093/infdis/jiab414 (PMC8687072; doi:10.1093/infdis/jiab414)
Supplement: jiab414_suppl_Supplementary_Table_S3 [file jiab414_suppl_supplementary_table_s3.xlsx]

## Sheet: 5_Supplementary_table_3_sequenc
Supplementary Table 3. Details of publicly available S. Typhi genome sequences analysed in this study
ID	Accession_number	Country	Region	Year	Publication	Genotype	AMR_mutations
10060_5_91	ERR331294	Bangladesh	South_Asia	2011	Wong et al. 2016	4.3.1.3.Bdq	gyrA-S83Y
10060_5_92	ERR331295	Bangladesh	South_Asia	2011	Wong et al. 2016	4.3.1.3.Bdq	gyrA-S83Y
10071_3_1	ERR337977	Bangladesh	South_Asia	2012	Wong et al. 2016	4.3.1.3.Bdq	gyrA-S83Y
10492_1_24	ERR352277	Bangladesh	South_Asia	2011	Wong et al. 2016	4.3.1.3.Bdq	gyrA-S83Y
10492_1_40	ERR352293	Bangladesh	South_Asia	2010	Wong et al. 2016	4.3.1.3.Bdq	gyrA-S83Y
11642_2_79	ERR422826	Bangladesh	South_Asia	2012	Wong et al. 2016	4.3.1.3.Bdq	gyrA-S83Y
10071_3_50	ERR338026	South Africa	South_Africa	2010	Wong et al. 2016	4.3.1.3.Bdq	gyrA-S83Y
10492_1_52	ERR352305	Unknown	Unknown	2011	Wong et al. 2016	4.3.1.3.Bdq	gyrA-S83Y
12045_3_75	ERR485132	Unknown	Unknown	2006	Wong et al. 2016	4.3.1.3	gyrA-S83Y parC-S80R
12045_3_76	ERR485133	Unknown	Unknown	2006	Wong et al. 2016	4.3.1.3	gyrA-S83Y parC-S80R
10060_5_88	ERR331291	Bangladesh	South_Asia	2011	Wong et al. 2016	4.3.1.3	gyrA-S83Y
10071_3_17	ERR337993	Bangladesh	South_Asia	2012	Wong et al. 2016	4.3.1.3	gyrA-S83Y
10071_3_21	ERR337997	Bangladesh	South_Asia	2012	Wong et al. 2016	4.3.1.3	gyrA-S83Y
10562_2_73	ERR357828	Bangladesh	South_Asia	2011	Wong et al. 2016	4.3.1.3	gyrA-S83Y
10592_2_80	ERR360528	Bangladesh	South_Asia	2003	Wong et al. 2016	4.3.1.3	gyrA-S83Y
11642_2_60	ERR422807	Bangladesh	South_Asia	2011	Wong et al. 2016	4.3.1.3	gyrA-S83Y
11642_2_15	ERR422764	Unknown	Unknown	2010	Wong et al. 2016	4.3.1.3	gyrA-S83Y
10071_3_2	ERR337978	Bangladesh	South_Asia	2012	Wong et al. 2016	4.3.1.3	-
11800_1_65	ERR1017077	Bangladesh	South_Asia	2007	Wong et al. 2016	4.3.1.3	-
10592_2_62	ERR360510	Nepal	South_Asia	1999	Wong et al. 2016	4.3.1.3	-
10071_8_65	ERR338134	Kenya	East_Africa	2007	Wong et al. 2016	4.3.1.2.EA2	gyrB-S464F
10071_8_66	ERR338135	Kenya	East_Africa	2007	Wong et al. 2016	4.3.1.2.EA2	gyrB-S464F
10071_8_69	ERR338138	Kenya	East_Africa	2007	Wong et al. 2016	4.3.1.2.EA2	gyrB-S464F
10071_8_77	ERR338146	Kenya	East_Africa	2007	Wong et al. 2016	4.3.1.2.EA2	gyrB-S464F
10071_8_80	ERR338149	Kenya	East_Africa	2007	Wong et al. 2016	4.3.1.2.EA2	gyrB-S464F
10071_8_81	ERR338150	Kenya	East_Africa	2007	Wong et al. 2016	4.3.1.2.EA2	gyrB-S464F
10071_8_89	ERR338158	Kenya	East_Africa	2007	Wong et al. 2016	4.3.1.2.EA2	gyrB-S464F
10071_8_92	ERR338161	Kenya	East_Africa	2008	Wong et al. 2016	4.3.1.2.EA2	gyrB-S464F
8525_3_31	ERR212637	Kenya	East_Africa	2008	Wong et al. 2016	4.3.1.2.EA2	gyrB-S464F
8525_3_71	ERR212677	Kenya	East_Africa	2001	Wong et al. 2016	4.3.1.2.EA2	gyrB-S464F
11642_2_71	ERR422818	Bangladesh	South_Asia	2011	Wong et al. 2016	4.3.1.2	gyrA-S83Y
10349_1_40	ERR343288	India	South_Asia	2008	Wong et al. 2016	4.3.1.2	gyrA-S83Y
10349_1_59	ERR343307	India	South_Asia	2010	Wong et al. 2016	4.3.1.2	gyrA-S83Y
10492_1_20	ERR352273	India	South_Asia	2011	Wong et al. 2016	4.3.1.2	gyrA-S83Y
10492_1_30	ERR352283	India	South_Asia	2011	Wong et al. 2016	4.3.1.2	gyrA-S83Y
10493_1_46	ERR352471	India	South_Asia	2011	Wong et al. 2016	4.3.1.2	gyrA-S83Y
10541_2_11	ERR352944	India	South_Asia	2011	Wong et al. 2016	4.3.1.2	gyrA-S83Y
10541_2_16	ERR352949	India	South_Asia	2011	Wong et al. 2016	4.3.1.2	gyrA-S83Y
10541_2_21	ERR352954	India	South_Asia	2011	Wong et al. 2016	4.3.1.2	gyrA-S83Y
10541_2_7	ERR357444	India	South_Asia	2011	Wong et al. 2016	4.3.1.2	gyrA-S83Y
10561_2_55	ERR357630	India	South_Asia	2009	Wong et al. 2016	4.3.1.2	gyrA-S83Y
10561_2_66	ERR357641	India	South_Asia	2010	Wong et al. 2016	4.3.1.2	gyrA-S83Y
10562_2_11	ERR357766	India	South_Asia	2012	Wong et al. 2016	4.3.1.2	gyrA-S83Y
10562_2_28	ERR357783	India	South_Asia	2010	Wong et al. 2016	4.3.1.2	gyrA-S83Y
10562_2_29	ERR357784	India	South_Asia	2011	Wong et al. 2016	4.3.1.2	gyrA-S83Y
10562_2_42	ERR357797	India	South_Asia	2011	Wong et al. 2016	4.3.1.2	gyrA-S83Y
10562_2_67	ERR357822	India	South_Asia	2011	Wong et al. 2016	4.3.1.2	gyrA-S83Y
10593_2_26	ERR360639	India	South_Asia	2000	Wong et al. 2016	4.3.1.2	gyrA-S83Y
11642_2_21	ERR422770	India	South_Asia	2010	Wong et al. 2016	4.3.1.2	gyrA-S83Y
11800_1_48	ERR1017064	India	South_Asia	2007	Wong et al. 2016	4.3.1.2	gyrA-S83Y
11800_1_72	ERR1017083	India	South_Asia	2008	Wong et al. 2016	4.3.1.2	gyrA-S83Y
8616_4_37	ERR420413	India	South_Asia	2009	Wong et al. 2016	4.3.1.2	gyrA-S83Y
8616_4_38	ERR420414	India	South_Asia	2009	Wong et al. 2016	4.3.1.2	gyrA-S83Y
8616_4_44	ERR420420	India	South_Asia	2010	Wong et al. 2016	4.3.1.2	gyrA-S83Y
8616_4_45	ERR420421	India	South_Asia	2010	Wong et al. 2016	4.3.1.2	gyrA-S83Y
8616_4_46	ERR420422	India	South_Asia	2011	Wong et al. 2016	4.3.1.2	gyrA-S83Y
8616_4_47	ERR420423	India	South_Asia	2011	Wong et al. 2016	4.3.1.2	gyrA-S83Y
8616_4_54	ERR420430	India	South_Asia	2009	Wong et al. 2016	4.3.1.2	gyrA-S83Y
8616_4_55	ERR420431	India	South_Asia	2009	Wong et al. 2016	4.3.1.2	gyrA-S83Y
9475_4_50	ERR279346	India	South_Asia	2005	Wong et al. 2016	4.3.1.2	gyrA-S83Y
9475_4_51	ERR279347	India	South_Asia	2005	Wong et al. 2016	4.3.1.2	gyrA-S83Y
10562_2_77	ERR357832	Indonesia	Southeast_Asia	2011	Wong et al. 2016	4.3.1.2	gyrA-S83Y
10562_2_31	ERR357786	India	South_Asia	2011	Wong et al. 2016	4.3.1.2	gyrA-S83F parC-S80I
10349_1_10	ERR343258	India	South_Asia	2003	Wong et al. 2016	4.3.1.2	gyrA-S83F parC-E84G
10349_1_55	ERR343303	India	South_Asia	2010	Wong et al. 2016	4.3.1.2	gyrA-S83F parC-E84G
10492_1_17	ERR352270	India	South_Asia	2012	Wong et al. 2016	4.3.1.2	gyrA-S83F parC-E84G
10493_1_30	ERR352455	India	South_Asia	2011	Wong et al. 2016	4.3.1.2	gyrA-S83F parC-E84G
11642_2_1	ERR422751	India	South_Asia	2009	Wong et al. 2016	4.3.1.2	gyrA-S83F parC-E84G
11642_2_13	ERR422762	India	South_Asia	2010	Wong et al. 2016	4.3.1.2	gyrA-S83F parC-E84G
11642_2_16	ERR422765	India	South_Asia	2010	Wong et al. 2016	4.3.1.2	gyrA-S83F parC-E84G
11642_2_67	ERR422814	India	South_Asia	2011	Wong et al. 2016	4.3.1.2	gyrA-S83F parC-E84G
10493_1_22	ERR352447	Unknown	Unknown	2011	Wong et al. 2016	4.3.1.2	gyrA-S83F parC-E84G
10562_2_18	ERR357773	Unknown	Unknown	2011	Wong et al. 2016	4.3.1.2	gyrA-S83F parC-E84G
10349_1_14	ERR343262	India	South_Asia	2004	Wong et al. 2016	4.3.1.2	gyrA-S83F
10349_1_23	ERR343271	India	South_Asia	2006	Wong et al. 2016	4.3.1.2	gyrA-S83F
10349_1_25	ERR343273	India	South_Asia	2006	Wong et al. 2016	4.3.1.2	gyrA-S83F
10349_1_46	ERR343294	India	South_Asia	2009	Wong et al. 2016	4.3.1.2	gyrA-S83F
10349_1_61	ERR343309	India	South_Asia	2010	Wong et al. 2016	4.3.1.2	gyrA-S83F
10349_1_67	ERR343315	India	South_Asia	2011	Wong et al. 2016	4.3.1.2	gyrA-S83F
10349_1_71	ERR343319	India	South_Asia	2011	Wong et al. 2016	4.3.1.2	gyrA-S83F
10349_1_75	ERR343323	India	South_Asia	2012	Wong et al. 2016	4.3.1.2	gyrA-S83F
10492_1_12	ERR352265	India	South_Asia	2012	Wong et al. 2016	4.3.1.2	gyrA-S83F
10492_1_18	ERR352271	India	South_Asia	2011	Wong et al. 2016	4.3.1.2	gyrA-S83F
10492_1_42	ERR352295	India	South_Asia	2011	Wong et al. 2016	4.3.1.2	gyrA-S83F
10492_1_44	ERR352297	India	South_Asia	2011	Wong et al. 2016	4.3.1.2	gyrA-S83F
10492_1_72	ERR352325	India	South_Asia	2011	Wong et al. 2016	4.3.1.2	gyrA-S83F
10493_1_14	ERR352439	India	South_Asia	2011	Wong et al. 2016	4.3.1.2	gyrA-S83F
10493_1_23	ERR352448	India	South_Asia	2011	Wong et al. 2016	4.3.1.2	gyrA-S83F
10493_1_33	ERR352458	India	South_Asia	2011	Wong et al. 2016	4.3.1.2	gyrA-S83F
10493_1_39	ERR352464	India	South_Asia	2011	Wong et al. 2016	4.3.1.2	gyrA-S83F
10493_1_79	ERR352504	India	South_Asia	2011	Wong et al. 2016	4.3.1.2	gyrA-S83F
10541_2_13	ERR352946	India	South_Asia	2011	Wong et al. 2016	4.3.1.2	gyrA-S83F
10541_2_20	ERR352953	India	South_Asia	2011	Wong et al. 2016	4.3.1.2	gyrA-S83F
10541_2_9	ERR357446	India	South_Asia	2011	Wong et al. 2016	4.3.1.2	gyrA-S83F
10562_2_30	ERR357785	India	South_Asia	2011	Wong et al. 2016	4.3.1.2	gyrA-S83F
10562_2_58	ERR357813	India	South_Asia	2011	Wong et al. 2016	4.3.1.2	gyrA-S83F
10562_2_59	ERR357814	India	South_Asia	2011	Wong et al. 2016	4.3.1.2	gyrA-S83F
10562_2_81	ERR357836	India	South_Asia	2011	Wong et al. 2016	4.3.1.2	gyrA-S83F
10562_2_83	ERR357838	India	South_Asia	2011	Wong et al. 2016	4.3.1.2	gyrA-S83F
11642_2_39	ERR422787	India	South_Asia	2010	Wong et al. 2016	4.3.1.2	gyrA-S83F
11800_1_62	ERR1017074	India	South_Asia	2007	Wong et al. 2016	4.3.1.2	gyrA-S83F
11800_1_85	ERR1017094	India	South_Asia	2008	Wong et al. 2016	4.3.1.2	gyrA-S83F
10493_1_82	ERR352507	Indonesia	Southeast_Asia	2011	Wong et al. 2016	4.3.1.2	gyrA-S83F
10492_1_36	ERR352289	Lebanon	Western_Asia	2010	Wong et al. 2016	4.3.1.2	gyrA-S83F
10607_2_32	ERR360824	Malawi	East_Africa	2010	Wong et al. 2016	4.3.1.2	gyrA-S83F
10607_2_40	ERR360832	Malawi	East_Africa	2010	Wong et al. 2016	4.3.1.2	gyrA-S83F
10425_1_2	ERR349332	Nepal	South_Asia	2011	Wong et al. 2016	4.3.1.2	gyrA-S83F
10425_1_3	ERR349333	Nepal	South_Asia	2011	Wong et al. 2016	4.3.1.2	gyrA-S83F
10425_1_6	ERR349336	Nepal	South_Asia	2011	Wong et al. 2016	4.3.1.2	gyrA-S83F
10425_1_9	ERR349339	Nepal	South_Asia	2011	Wong et al. 2016	4.3.1.2	gyrA-S83F
10426_1_6	ERR349528	Nepal	South_Asia	2011	Wong et al. 2016	4.3.1.2	gyrA-S83F
10492_1_38	ERR352291	Nepal	South_Asia	2010	Wong et al. 2016	4.3.1.2	gyrA-S83F
10492_1_85	ERR352338	Nepal	South_Asia	2011	Wong et al. 2016	4.3.1.2	gyrA-S83F
10493_1_20	ERR352445	Nepal	South_Asia	2012	Wong et al. 2016	4.3.1.2	gyrA-S83F
10541_2_28	ERR357453	Nepal	South_Asia	2010	Wong et al. 2016	4.3.1.2	gyrA-S83F
10561_2_1	ERR357576	Nepal	South_Asia	2011	Wong et al. 2016	4.3.1.2	gyrA-S83F
10561_2_10	ERR357585	Nepal	South_Asia	2011	Wong et al. 2016	4.3.1.2	gyrA-S83F
10561_2_12	ERR357587	Nepal	South_Asia	2011	Wong et al. 2016	4.3.1.2	gyrA-S83F
10561_2_13	ERR357588	Nepal	South_Asia	2011	Wong et al. 2016	4.3.1.2	gyrA-S83F
10561_2_14	ERR357589	Nepal	South_Asia	2011	Wong et al. 2016	4.3.1.2	gyrA-S83F
10561_2_15	ERR357590	Nepal	South_Asia	2011	Wong et al. 2016	4.3.1.2	gyrA-S83F
10561_2_19	ERR357594	Nepal	South_Asia	2011	Wong et al. 2016	4.3.1.2	gyrA-S83F
10561_2_26	ERR357601	Nepal	South_Asia	2011	Wong et al. 2016	4.3.1.2	gyrA-S83F
10561_2_27	ERR357602	Nepal	South_Asia	2011	Wong et al. 2016	4.3.1.2	gyrA-S83F
10561_2_3	ERR357578	Nepal	South_Asia	2011	Wong et al. 2016	4.3.1.2	gyrA-S83F
10561_2_31	ERR357606	Nepal	South_Asia	2011	Wong et al. 2016	4.3.1.2	gyrA-S83F
10561_2_33	ERR357608	Nepal	South_Asia	2011	Wong et al. 2016	4.3.1.2	gyrA-S83F
10561_2_38	ERR357613	Nepal	South_Asia	2011	Wong et al. 2016	4.3.1.2	gyrA-S83F
10561_2_39	ERR357614	Nepal	South_Asia	2011	Wong et al. 2016	4.3.1.2	gyrA-S83F
10561_2_44	ERR357619	Nepal	South_Asia	2011	Wong et al. 2016	4.3.1.2	gyrA-S83F
10561_2_45	ERR357620	Nepal	South_Asia	2011	Wong et al. 2016	4.3.1.2	gyrA-S83F
10561_2_46	ERR357621	Nepal	South_Asia	2011	Wong et al. 2016	4.3.1.2	gyrA-S83F
10561_2_50	ERR357625	Nepal	South_Asia	2011	Wong et al. 2016	4.3.1.2	gyrA-S83F
10561_2_51	ERR357626	Nepal	South_Asia	2011	Wong et al. 2016	4.3.1.2	gyrA-S83F
10561_2_53	ERR357628	Nepal	South_Asia	2011	Wong et al. 2016	4.3.1.2	gyrA-S83F
10561_2_54	ERR357629	Nepal	South_Asia	2011	Wong et al. 2016	4.3.1.2	gyrA-S83F
10561_2_57	ERR357632	Nepal	South_Asia	2011	Wong et al. 2016	4.3.1.2	gyrA-S83F
10561_2_58	ERR357633	Nepal	South_Asia	2011	Wong et al. 2016	4.3.1.2	gyrA-S83F
10561_2_59	ERR357634	Nepal	South_Asia	2011	Wong et al. 2016	4.3.1.2	gyrA-S83F
10561_2_62	ERR357637	Nepal	South_Asia	2011	Wong et al. 2016	4.3.1.2	gyrA-S83F
10561_2_63	ERR357638	Nepal	South_Asia	2011	Wong et al. 2016	4.3.1.2	gyrA-S83F
10561_2_64	ERR357639	Nepal	South_Asia	2011	Wong et al. 2016	4.3.1.2	gyrA-S83F
10561_2_8	ERR357583	Nepal	South_Asia	2011	Wong et al. 2016	4.3.1.2	gyrA-S83F
10561_2_9	ERR357584	Nepal	South_Asia	2011	Wong et al. 2016	4.3.1.2	gyrA-S83F
11800_1_53	ERR1017067	Nepal	South_Asia	2007	Wong et al. 2016	4.3.1.2	gyrA-S83F
10592_2_22	ERR360470	Pakistan	South_Asia	2003	Wong et al. 2016	4.3.1.2	gyrA-S83F
10593_2_10	ERR360623	Sri Lanka	South_Asia	2002	Wong et al. 2016	4.3.1.2	gyrA-S83F
7468_7_55	ERR108654	Tanzania	East_Africa	2009	Wong et al. 2016	4.3.1.2	gyrA-S83F
7468_7_64	ERR108663	Tanzania	East_Africa	2010	Wong et al. 2016	4.3.1.2	gyrA-S83F
7468_7_66	ERR108665	Tanzania	East_Africa	2010	Wong et al. 2016	4.3.1.2	gyrA-S83F
7468_7_67	ERR108666	Tanzania	East_Africa	2010	Wong et al. 2016	4.3.1.2	gyrA-S83F
7468_7_68	ERR108667	Tanzania	East_Africa	2010	Wong et al. 2016	4.3.1.2	gyrA-S83F
7468_7_69	ERR108668	Tanzania	East_Africa	2010	Wong et al. 2016	4.3.1.2	gyrA-S83F
7468_7_70	ERR108669	Tanzania	East_Africa	2010	Wong et al. 2016	4.3.1.2	gyrA-S83F
7468_7_71	ERR108670	Tanzania	East_Africa	2010	Wong et al. 2016	4.3.1.2	gyrA-S83F
7468_7_86	ERR108685	Tanzania	East_Africa	2010	Wong et al. 2016	4.3.1.2	gyrA-S83F
7468_7_87	ERR108686	Tanzania	East_Africa	2010	Wong et al. 2016	4.3.1.2	gyrA-S83F
7468_7_88	ERR108687	Tanzania	East_Africa	2010	Wong et al. 2016	4.3.1.2	gyrA-S83F
7468_7_89	ERR108688	Tanzania	East_Africa	2010	Wong et al. 2016	4.3.1.2	gyrA-S83F
7468_7_90	ERR108689	Tanzania	East_Africa	2010	Wong et al. 2016	4.3.1.2	gyrA-S83F
7468_7_92	ERR108691	Tanzania	East_Africa	2010	Wong et al. 2016	4.3.1.2	gyrA-S83F
10492_1_15	ERR352268	Unknown	Unknown	2012	Wong et al. 2016	4.3.1.2	gyrA-S83F
10492_1_23	ERR352276	Unknown	Unknown	2011	Wong et al. 2016	4.3.1.2	gyrA-S83F
10492_1_33	ERR352286	Unknown	Unknown	2011	Wong et al. 2016	4.3.1.2	gyrA-S83F
10541_2_10	ERR352943	Unknown	Unknown	2011	Wong et al. 2016	4.3.1.2	gyrA-S83F
10349_1_34	ERR343282	India	South_Asia	2008	Wong et al. 2016	4.3.1.2	gyrA-D87N gyrA-S83F parC-S80I
10349_1_52	ERR343300	India	South_Asia	2010	Wong et al. 2016	4.3.1.2	gyrA-D87N gyrA-S83F parC-S80I
10492_1_13	ERR352266	India	South_Asia	2012	Wong et al. 2016	4.3.1.2	gyrA-D87N gyrA-S83F parC-S80I
10492_1_25	ERR352278	India	South_Asia	2010	Wong et al. 2016	4.3.1.2	gyrA-D87N gyrA-S83F parC-S80I
10492_1_31	ERR352284	India	South_Asia	2011	Wong et al. 2016	4.3.1.2	gyrA-D87N gyrA-S83F parC-S80I
10492_1_43	ERR352296	India	South_Asia	2011	Wong et al. 2016	4.3.1.2	gyrA-D87N gyrA-S83F parC-S80I
10492_1_6	ERR352259	India	South_Asia	2011	Wong et al. 2016	4.3.1.2	gyrA-D87N gyrA-S83F parC-S80I
10492_1_82	ERR352335	India	South_Asia	2012	Wong et al. 2016	4.3.1.2	gyrA-D87N gyrA-S83F parC-S80I
10493_1_9	ERR352434	India	South_Asia	2011	Wong et al. 2016	4.3.1.2	gyrA-D87N gyrA-S83F parC-S80I
10562_2_13	ERR357768	India	South_Asia	2011	Wong et al. 2016	4.3.1.2	gyrA-D87N gyrA-S83F parC-S80I
10562_2_32	ERR357787	India	South_Asia	2011	Wong et al. 2016	4.3.1.2	gyrA-D87N gyrA-S83F parC-S80I
10562_2_34	ERR357789	India	South_Asia	2010	Wong et al. 2016	4.3.1.2	gyrA-D87N gyrA-S83F parC-S80I
10562_2_79	ERR357834	India	South_Asia	2012	Wong et al. 2016	4.3.1.2	gyrA-D87N gyrA-S83F parC-S80I
11642_2_57	ERR422804	India	South_Asia	2011	Wong et al. 2016	4.3.1.2	gyrA-D87N gyrA-S83F parC-S80I
8616_4_41	ERR420417	India	South_Asia	2009	Wong et al. 2016	4.3.1.2	gyrA-D87N gyrA-S83F parC-S80I
8616_4_48	ERR420424	India	South_Asia	2011	Wong et al. 2016	4.3.1.2	gyrA-D87N gyrA-S83F parC-S80I
8616_4_50	ERR420426	India	South_Asia	2011	Wong et al. 2016	4.3.1.2	gyrA-D87N gyrA-S83F parC-S80I
8616_4_51	ERR420427	India	South_Asia	2011	Wong et al. 2016	4.3.1.2	gyrA-D87N gyrA-S83F parC-S80I
8616_4_58	ERR420434	India	South_Asia	2011	Wong et al. 2016	4.3.1.2	gyrA-D87N gyrA-S83F parC-S80I
10562_2_10	ERR357765	Unknown	Unknown	2012	Wong et al. 2016	4.3.1.2	gyrA-D87N gyrA-S83F parC-S80I
10492_1_76	ERR352329	India	South_Asia	2011	Wong et al. 2016	4.3.1.2	gyrA-D87N gyrA-S83F parC-E84K
10071_3_20	ERR337996	Bangladesh	South_Asia	2012	Wong et al. 2016	4.3.1.2	gyrA-D87G
10349_1_95	ERR343343	Vietnam	Southeast_Asia	2004	Wong et al. 2016	4.3.1.2	gyrA-D87G
10349_1_91	ERR343339	India	South_Asia	2002	Wong et al. 2016	4.3.1.2	gyrB-S464F
9475_4_54	ERR279350	India	South_Asia	2006	Wong et al. 2016	4.3.1.2	-
9475_4_55	ERR279351	India	South_Asia	2006	Wong et al. 2016	4.3.1.2	-
10349_1_72	ERR343320	India	South_Asia	2011	Wong et al. 2016	4.3.1.2	gyrA-S83F
10592_2_13	ERR360461	Pakistan	South_Asia	2003	Wong et al. 2016	4.3.1.2	-
11800_1_56	ERR1017070	Pakistan	South_Asia	2007	Wong et al. 2016	4.3.1.2	-
10493_1_17	ERR352442	Africa	Africa	2012	Wong et al. 2016	4.3.1.1.EA1	-
10071_8_62	ERR338131	Kenya	East_Africa	2007	Wong et al. 2016	4.3.1.1.EA1	-
10071_8_63	ERR338132	Kenya	East_Africa	2008	Wong et al. 2016	4.3.1.1.EA1	-
10071_8_64	ERR338133	Kenya	East_Africa	2007	Wong et al. 2016	4.3.1.1.EA1	-
10071_8_67	ERR338136	Kenya	East_Africa	2008	Wong et al. 2016	4.3.1.1.EA1	-
10071_8_68	ERR338137	Kenya	East_Africa	2007	Wong et al. 2016	4.3.1.1.EA1	-
10071_8_70	ERR338139	Kenya	East_Africa	2008	Wong et al. 2016	4.3.1.1.EA1	-
10071_8_71	ERR338140	Kenya	East_Africa	2009	Wong et al. 2016	4.3.1.1.EA1	-
10071_8_72	ERR338141	Kenya	East_Africa	2007	Wong et al. 2016	4.3.1.1.EA1	-
10071_8_74	ERR338143	Kenya	East_Africa	2008	Wong et al. 2016	4.3.1.1.EA1	-
10071_8_76	ERR338145	Kenya	East_Africa	2007	Wong et al. 2016	4.3.1.1.EA1	-
10071_8_78	ERR338147	Kenya	East_Africa	2008	Wong et al. 2016	4.3.1.1.EA1	-
10071_8_79	ERR338148	Kenya	East_Africa	2007	Wong et al. 2016	4.3.1.1.EA1	-
10071_8_82	ERR338151	Kenya	East_Africa	2008	Wong et al. 2016	4.3.1.1.EA1	-
10071_8_83	ERR338152	Kenya	East_Africa	2007	Wong et al. 2016	4.3.1.1.EA1	-
10071_8_88	ERR338157	Kenya	East_Africa	2007	Wong et al. 2016	4.3.1.1.EA1	-
10071_8_90	ERR338159	Kenya	East_Africa	2009	Wong et al. 2016	4.3.1.1.EA1	-
10071_8_91	ERR338160	Kenya	East_Africa	2008	Wong et al. 2016	4.3.1.1.EA1	-
10071_8_94	ERR338163	Kenya	East_Africa	2008	Wong et al. 2016	4.3.1.1.EA1	-
10071_8_95	ERR338164	Kenya	East_Africa	2007	Wong et al. 2016	4.3.1.1.EA1	-
8525_2_54	ERR212564	Kenya	East_Africa	2008	Wong et al. 2016	4.3.1.1.EA1	-
8525_3_30	ERR212636	Kenya	East_Africa	2008	Wong et al. 2016	4.3.1.1.EA1	-
8525_3_32	ERR212638	Kenya	East_Africa	2008	Wong et al. 2016	4.3.1.1.EA1	-
8525_3_33	ERR212639	Kenya	East_Africa	2008	Wong et al. 2016	4.3.1.1.EA1	-
8525_3_34	ERR212640	Kenya	East_Africa	2008	Wong et al. 2016	4.3.1.1.EA1	-
8525_3_37	ERR212643	Kenya	East_Africa	2008	Wong et al. 2016	4.3.1.1.EA1	-
8525_3_40	ERR212646	Kenya	East_Africa	2008	Wong et al. 2016	4.3.1.1.EA1	-
8525_3_42	ERR212648	Kenya	East_Africa	2008	Wong et al. 2016	4.3.1.1.EA1	-
8525_3_45	ERR212651	Kenya	East_Africa	2008	Wong et al. 2016	4.3.1.1.EA1	-
8525_3_46	ERR212652	Kenya	East_Africa	2008	Wong et al. 2016	4.3.1.1.EA1	-
8525_3_47	ERR212653	Kenya	East_Africa	2008	Wong et al. 2016	4.3.1.1.EA1	-
8525_3_48	ERR212654	Kenya	East_Africa	2008	Wong et al. 2016	4.3.1.1.EA1	-
8525_3_49	ERR212655	Kenya	East_Africa	2008	Wong et al. 2016	4.3.1.1.EA1	-
8525_3_51	ERR212657	Kenya	East_Africa	2008	Wong et al. 2016	4.3.1.1.EA1	-
8525_3_53	ERR212659	Kenya	East_Africa	2008	Wong et al. 2016	4.3.1.1.EA1	-
8525_3_54	ERR212660	Kenya	East_Africa	2008	Wong et al. 2016	4.3.1.1.EA1	-
8525_3_55	ERR212661	Kenya	East_Africa	2008	Wong et al. 2016	4.3.1.1.EA1	-
8525_3_56	ERR212662	Kenya	East_Africa	2008	Wong et al. 2016	4.3.1.1.EA1	-
8525_3_58	ERR212664	Kenya	East_Africa	2008	Wong et al. 2016	4.3.1.1.EA1	-
8525_3_59	ERR212665	Kenya	East_Africa	2008	Wong et al. 2016	4.3.1.1.EA1	-
8525_3_60	ERR212666	Kenya	East_Africa	2008	Wong et al. 2016	4.3.1.1.EA1	-
8525_3_61	ERR212667	Kenya	East_Africa	2008	Wong et al. 2016	4.3.1.1.EA1	-
8615_4_29	ERR217406	Kenya	East_Africa	2004	Wong et al. 2016	4.3.1.1.EA1	-
10607_2_1	ERR360793	Malawi	East_Africa	2012	Wong et al. 2016	4.3.1.1.EA1	-
10607_2_10	ERR360802	Malawi	East_Africa	2010	Wong et al. 2016	4.3.1.1.EA1	-
10607_2_13	ERR360805	Malawi	East_Africa	2012	Wong et al. 2016	4.3.1.1.EA1	-
10607_2_14	ERR360806	Malawi	East_Africa	2012	Wong et al. 2016	4.3.1.1.EA1	-
10607_2_15	ERR360807	Malawi	East_Africa	2013	Wong et al. 2016	4.3.1.1.EA1	-
10607_2_17	ERR360809	Malawi	East_Africa	2013	Wong et al. 2016	4.3.1.1.EA1	-
10607_2_18	ERR360810	Malawi	East_Africa	2012	Wong et al. 2016	4.3.1.1.EA1	-
10607_2_19	ERR360811	Malawi	East_Africa	2012	Wong et al. 2016	4.3.1.1.EA1	-
10607_2_2	ERR360794	Malawi	East_Africa	2013	Wong et al. 2016	4.3.1.1.EA1	-
10607_2_23	ERR360815	Malawi	East_Africa	2013	Wong et al. 2016	4.3.1.1.EA1	-
10607_2_24	ERR360816	Malawi	East_Africa	2013	Wong et al. 2016	4.3.1.1.EA1	-
10607_2_25	ERR360817	Malawi	East_Africa	2012	Wong et al. 2016	4.3.1.1.EA1	-
10607_2_26	ERR360818	Malawi	East_Africa	2012	Wong et al. 2016	4.3.1.1.EA1	-
10607_2_27	ERR360819	Malawi	East_Africa	2013	Wong et al. 2016	4.3.1.1.EA1	-
10607_2_35	ERR360827	Malawi	East_Africa	2013	Wong et al. 2016	4.3.1.1.EA1	-
10607_2_36	ERR360828	Malawi	East_Africa	2012	Wong et al. 2016	4.3.1.1.EA1	-
10607_2_37	ERR360829	Malawi	East_Africa	2012	Wong et al. 2016	4.3.1.1.EA1	-
10607_2_38	ERR360830	Malawi	East_Africa	2013	Wong et al. 2016	4.3.1.1.EA1	-
10607_2_5	ERR360797	Malawi	East_Africa	2010	Wong et al. 2016	4.3.1.1.EA1	-
10607_2_6	ERR360798	Malawi	East_Africa	2010	Wong et al. 2016	4.3.1.1.EA1	-
10607_2_7	ERR360799	Malawi	East_Africa	2012	Wong et al. 2016	4.3.1.1.EA1	-
10607_2_9	ERR360801	Malawi	East_Africa	2010	Wong et al. 2016	4.3.1.1.EA1	-
9475_6_12	ERR279109	Malawi	East_Africa	2011	Wong et al. 2016	4.3.1.1.EA1	-
9475_6_16	ERR279113	Malawi	East_Africa	2012	Wong et al. 2016	4.3.1.1.EA1	-
9475_6_17	ERR279114	Malawi	East_Africa	2011	Wong et al. 2016	4.3.1.1.EA1	-
9475_6_19	ERR279116	Malawi	East_Africa	2011	Wong et al. 2016	4.3.1.1.EA1	-
9475_6_2	ERR279099	Malawi	East_Africa	2011	Wong et al. 2016	4.3.1.1.EA1	-
9475_6_21	ERR279118	Malawi	East_Africa	2011	Wong et al. 2016	4.3.1.1.EA1	-
9475_6_24	ERR279121	Malawi	East_Africa	2012	Wong et al. 2016	4.3.1.1.EA1	-
9475_6_25	ERR279122	Malawi	East_Africa	2011	Wong et al. 2016	4.3.1.1.EA1	-
9475_6_26	ERR279123	Malawi	East_Africa	2011	Wong et al. 2016	4.3.1.1.EA1	-
9475_6_27	ERR279124	Malawi	East_Africa	2011	Wong et al. 2016	4.3.1.1.EA1	-
9475_6_28	ERR279125	Malawi	East_Africa	2011	Wong et al. 2016	4.3.1.1.EA1	-
9475_6_3	ERR279100	Malawi	East_Africa	2011	Wong et al. 2016	4.3.1.1.EA1	-
9475_6_31	ERR279128	Malawi	East_Africa	2011	Wong et al. 2016	4.3.1.1.EA1	-
9475_6_32	ERR279129	Malawi	East_Africa	2012	Wong et al. 2016	4.3.1.1.EA1	-
9475_6_33	ERR279130	Malawi	East_Africa	2011	Wong et al. 2016	4.3.1.1.EA1	-
9475_6_34	ERR279131	Malawi	East_Africa	2011	Wong et al. 2016	4.3.1.1.EA1	-
9475_6_35	ERR279132	Malawi	East_Africa	2011	Wong et al. 2016	4.3.1.1.EA1	-
9475_6_36	ERR279133	Malawi	East_Africa	2011	Wong et al. 2016	4.3.1.1.EA1	-
9475_6_39	ERR279136	Malawi	East_Africa	2012	Wong et al. 2016	4.3.1.1.EA1	-
9475_6_4	ERR279101	Malawi	East_Africa	2011	Wong et al. 2016	4.3.1.1.EA1	-
9475_6_41	ERR279138	Malawi	East_Africa	2011	Wong et al. 2016	4.3.1.1.EA1	-
9475_6_45	ERR279142	Malawi	East_Africa	2011	Wong et al. 2016	4.3.1.1.EA1	-
9475_6_47	ERR279144	Malawi	East_Africa	2012	Wong et al. 2016	4.3.1.1.EA1	-
9475_6_5	ERR279102	Malawi	East_Africa	2011	Wong et al. 2016	4.3.1.1.EA1	-
9475_6_50	ERR279147	Malawi	East_Africa	2011	Wong et al. 2016	4.3.1.1.EA1	-
9475_6_51	ERR279148	Malawi	East_Africa	2011	Wong et al. 2016	4.3.1.1.EA1	-
9475_6_52	ERR279149	Malawi	East_Africa	2011	Wong et al. 2016	4.3.1.1.EA1	-
9475_6_53	ERR279150	Malawi	East_Africa	2011	Wong et al. 2016	4.3.1.1.EA1	-
9475_6_54	ERR279151	Malawi	East_Africa	2011	Wong et al. 2016	4.3.1.1.EA1	-
9475_6_55	ERR279152	Malawi	East_Africa	2012	Wong et al. 2016	4.3.1.1.EA1	-
9475_6_58	ERR279155	Malawi	East_Africa	2011	Wong et al. 2016	4.3.1.1.EA1	-
9475_6_59	ERR279156	Malawi	East_Africa	2011	Wong et al. 2016	4.3.1.1.EA1	-
9475_6_6	ERR279103	Malawi	East_Africa	2011	Wong et al. 2016	4.3.1.1.EA1	-
9475_6_61	ERR279158	Malawi	East_Africa	2012	Wong et al. 2016	4.3.1.1.EA1	-
9475_6_62	ERR279159	Malawi	East_Africa	2012	Wong et al. 2016	4.3.1.1.EA1	-
9475_6_63	ERR279160	Malawi	East_Africa	2012	Wong et al. 2016	4.3.1.1.EA1	-
9475_6_65	ERR279162	Malawi	East_Africa	2011	Wong et al. 2016	4.3.1.1.EA1	-
9475_6_66	ERR279163	Malawi	East_Africa	2011	Wong et al. 2016	4.3.1.1.EA1	-
9475_6_68	ERR279165	Malawi	East_Africa	2011	Wong et al. 2016	4.3.1.1.EA1	-
9475_6_69	ERR279166	Malawi	East_Africa	2012	Wong et al. 2016	4.3.1.1.EA1	-
9475_6_71	ERR279168	Malawi	East_Africa	2012	Wong et al. 2016	4.3.1.1.EA1	-
9475_6_73	ERR279170	Malawi	East_Africa	2011	Wong et al. 2016	4.3.1.1.EA1	-
9475_6_76	ERR279173	Malawi	East_Africa	2011	Wong et al. 2016	4.3.1.1.EA1	-
9475_6_77	ERR279174	Malawi	East_Africa	2012	Wong et al. 2016	4.3.1.1.EA1	-
9475_6_78	ERR279175	Malawi	East_Africa	2012	Wong et al. 2016	4.3.1.1.EA1	-
9475_6_79	ERR279176	Malawi	East_Africa	2012	Wong et al. 2016	4.3.1.1.EA1	-
9475_6_8	ERR279105	Malawi	East_Africa	2012	Wong et al. 2016	4.3.1.1.EA1	-
9475_6_9	ERR279106	Malawi	East_Africa	2011	Wong et al. 2016	4.3.1.1.EA1	-
10071_3_26	ERR338002	South Africa	South_Africa	2005	Wong et al. 2016	4.3.1.1.EA1	-
10071_3_47	ERR338023	South Africa	South_Africa	2010	Wong et al. 2016	4.3.1.1.EA1	-
10071_3_58	ERR338034	South Africa	South_Africa	2011	Wong et al. 2016	4.3.1.1.EA1	-
10071_3_60	ERR338036	South Africa	South_Africa	2012	Wong et al. 2016	4.3.1.1.EA1	-
10060_6_71	ERR331368	Tanzania	East_Africa	2008	Wong et al. 2016	4.3.1.1.EA1	-
10060_6_72	ERR331369	Tanzania	East_Africa	2008	Wong et al. 2016	4.3.1.1.EA1	-
10060_6_75	ERR331372	Tanzania	East_Africa	2008	Wong et al. 2016	4.3.1.1.EA1	-
10060_6_77	ERR331374	Tanzania	East_Africa	2008	Wong et al. 2016	4.3.1.1.EA1	-
10060_6_78	ERR331375	Tanzania	East_Africa	2008	Wong et al. 2016	4.3.1.1.EA1	-
10060_6_79	ERR331376	Tanzania	East_Africa	2008	Wong et al. 2016	4.3.1.1.EA1	-
10060_6_80	ERR331377	Tanzania	East_Africa	2008	Wong et al. 2016	4.3.1.1.EA1	-
10060_6_81	ERR331378	Tanzania	East_Africa	2008	Wong et al. 2016	4.3.1.1.EA1	-
10060_6_82	ERR331379	Tanzania	East_Africa	2008	Wong et al. 2016	4.3.1.1.EA1	-
10060_6_83	ERR331380	Tanzania	East_Africa	2008	Wong et al. 2016	4.3.1.1.EA1	-
7468_7_49	ERR108648	Tanzania	East_Africa	2009	Wong et al. 2016	4.3.1.1.EA1	-
7468_7_57	ERR108656	Tanzania	East_Africa	2009	Wong et al. 2016	4.3.1.1.EA1	-
7468_7_59	ERR108658	Tanzania	East_Africa	2009	Wong et al. 2016	4.3.1.1.EA1	-
7468_7_60	ERR108659	Tanzania	East_Africa	2009	Wong et al. 2016	4.3.1.1.EA1	-
7468_7_61	ERR108660	Tanzania	East_Africa	2009	Wong et al. 2016	4.3.1.1.EA1	-
7468_7_65	ERR108664	Tanzania	East_Africa	2010	Wong et al. 2016	4.3.1.1.EA1	-
7468_7_77	ERR108676	Tanzania	East_Africa	2009	Wong et al. 2016	4.3.1.1.EA1	-
7468_7_80	ERR108679	Tanzania	East_Africa	2009	Wong et al. 2016	4.3.1.1.EA1	-
7468_7_94	ERR108693	Tanzania	East_Africa	2009	Wong et al. 2016	4.3.1.1.EA1	-
7468_7_95	ERR108694	Tanzania	East_Africa	2010	Wong et al. 2016	4.3.1.1.EA1	-
10060_5_93	ERR331296	Bangladesh	South_Asia	2008	Wong et al. 2016	4.3.1.1	gyrA-S83Y
10060_5_94	ERR331297	Bangladesh	South_Asia	2012	Wong et al. 2016	4.3.1.1	gyrA-S83Y
10071_3_13	ERR337989	Bangladesh	South_Asia	2012	Wong et al. 2016	4.3.1.1	gyrA-S83Y
10349_1_21	ERR343269	India	South_Asia	2005	Wong et al. 2016	4.3.1.1	gyrA-S83Y
10349_1_79	ERR343327	India	South_Asia	2012	Wong et al. 2016	4.3.1.1	gyrA-S83Y
10492_1_21	ERR352274	India	South_Asia	2011	Wong et al. 2016	4.3.1.1	gyrA-S83Y
10492_1_27	ERR352280	India	South_Asia	2011	Wong et al. 2016	4.3.1.1	gyrA-S83Y
10492_1_41	ERR352294	India	South_Asia	2011	Wong et al. 2016	4.3.1.1	gyrA-S83Y
10493_1_80	ERR352505	India	South_Asia	2011	Wong et al. 2016	4.3.1.1	gyrA-S83Y
10493_1_81	ERR352506	India	South_Asia	2011	Wong et al. 2016	4.3.1.1	gyrA-S83Y
10541_2_15	ERR352948	India	South_Asia	2011	Wong et al. 2016	4.3.1.1	gyrA-S83Y
10541_2_5	ERR357442	India	South_Asia	2012	Wong et al. 2016	4.3.1.1	gyrA-S83Y
10562_2_36	ERR357791	India	South_Asia	2011	Wong et al. 2016	4.3.1.1	gyrA-S83Y
10562_2_38	ERR357793	India	South_Asia	2011	Wong et al. 2016	4.3.1.1	gyrA-S83Y
10562_2_40	ERR357795	India	South_Asia	2011	Wong et al. 2016	4.3.1.1	gyrA-S83Y
10562_2_41	ERR357796	India	South_Asia	2011	Wong et al. 2016	4.3.1.1	gyrA-S83Y
10562_2_60	ERR357815	India	South_Asia	2011	Wong et al. 2016	4.3.1.1	gyrA-S83Y
10562_2_75	ERR357830	India	South_Asia	2011	Wong et al. 2016	4.3.1.1	gyrA-S83Y
8616_4_39	ERR420415	India	South_Asia	2009	Wong et al. 2016	4.3.1.1	gyrA-S83Y
8616_4_49	ERR420425	India	South_Asia	2011	Wong et al. 2016	4.3.1.1	gyrA-S83Y
9475_4_52	ERR279348	India	South_Asia	2005	Wong et al. 2016	4.3.1.1	gyrA-S83Y
9475_4_53	ERR279349	India	South_Asia	2005	Wong et al. 2016	4.3.1.1	gyrA-S83Y
10607_2_20	ERR360812	Malawi	East_Africa	2010	Wong et al. 2016	4.3.1.1	gyrA-S83Y
9475_6_18	ERR279115	Malawi	East_Africa	2011	Wong et al. 2016	4.3.1.1	gyrA-S83Y
9475_6_46	ERR279143	Malawi	East_Africa	2011	Wong et al. 2016	4.3.1.1	gyrA-S83Y
9475_6_49	ERR279146	Malawi	East_Africa	2011	Wong et al. 2016	4.3.1.1	gyrA-S83Y
11800_1_18	ERR1017045	Unknown	Unknown	2005	Wong et al. 2016	4.3.1.1	gyrA-S83Y
11642_2_77	ERR422824	Bangladesh	South_Asia	2011	Wong et al. 2016	4.3.1.1	gyrA-S83F parC-E84K
10493_1_84	ERR352509	Afghanistan	South_Asia	2012	Wong et al. 2016	4.3.1.1	gyrA-S83F
10060_5_89	ERR331292	Bangladesh	South_Asia	2011	Wong et al. 2016	4.3.1.1	gyrA-S83F
10060_5_90	ERR331293	Bangladesh	South_Asia	2011	Wong et al. 2016	4.3.1.1	gyrA-S83F
10071_3_11	ERR337987	Bangladesh	South_Asia	2012	Wong et al. 2016	4.3.1.1	gyrA-S83F
10071_3_14	ERR337990	Bangladesh	South_Asia	2012	Wong et al. 2016	4.3.1.1	gyrA-S83F
10071_3_19	ERR337995	Bangladesh	South_Asia	2012	Wong et al. 2016	4.3.1.1	gyrA-S83F
10071_3_8	ERR337984	Bangladesh	South_Asia	2012	Wong et al. 2016	4.3.1.1	gyrA-S83F
10492_1_51	ERR352304	Bangladesh	South_Asia	2010	Wong et al. 2016	4.3.1.1	gyrA-S83F
10492_1_55	ERR352308	Bangladesh	South_Asia	2011	Wong et al. 2016	4.3.1.1	gyrA-S83F
10493_1_43	ERR352468	Bangladesh	South_Asia	2010	Wong et al. 2016	4.3.1.1	gyrA-S83F
10562_2_21	ERR357776	Bangladesh	South_Asia	2011	Wong et al. 2016	4.3.1.1	gyrA-S83F
10562_2_27	ERR357782	Bangladesh	South_Asia	2010	Wong et al. 2016	4.3.1.1	gyrA-S83F
10562_2_37	ERR357792	Bangladesh	South_Asia	2011	Wong et al. 2016	4.3.1.1	gyrA-S83F
10592_2_78	ERR360526	Bangladesh	South_Asia	2007	Wong et al. 2016	4.3.1.1	gyrA-S83F
11642_2_17	ERR422766	Bangladesh	South_Asia	2010	Wong et al. 2016	4.3.1.1	gyrA-S83F
11642_2_2	ERR422752	Bangladesh	South_Asia	2009	Wong et al. 2016	4.3.1.1	gyrA-S83F
11642_2_26	ERR422775	Bangladesh	South_Asia	2010	Wong et al. 2016	4.3.1.1	gyrA-S83F
11642_2_27	ERR422776	Bangladesh	South_Asia	2010	Wong et al. 2016	4.3.1.1	gyrA-S83F
11642_2_53	ERR422800	Bangladesh	South_Asia	2010	Wong et al. 2016	4.3.1.1	gyrA-S83F
11642_2_54	ERR422801	Bangladesh	South_Asia	2010	Wong et al. 2016	4.3.1.1	gyrA-S83F
11642_2_63	ERR422810	Bangladesh	South_Asia	2011	Wong et al. 2016	4.3.1.1	gyrA-S83F
11642_2_65	ERR422812	Bangladesh	South_Asia	2011	Wong et al. 2016	4.3.1.1	gyrA-S83F
11642_2_66	ERR422813	Bangladesh	South_Asia	2011	Wong et al. 2016	4.3.1.1	gyrA-S83F
11642_2_68	ERR422815	Bangladesh	South_Asia	2011	Wong et al. 2016	4.3.1.1	gyrA-S83F
11642_2_82	ERR422829	Bangladesh	South_Asia	2012	Wong et al. 2016	4.3.1.1	gyrA-S83F
11642_2_84	ERR422831	Bangladesh	South_Asia	2012	Wong et al. 2016	4.3.1.1	gyrA-S83F
11800_1_57	ERR1017071	Bangladesh	South_Asia	2007	Wong et al. 2016	4.3.1.1	gyrA-S83F
11800_1_58	ERR1017072	Bangladesh	South_Asia	2007	Wong et al. 2016	4.3.1.1	gyrA-S83F
11800_1_77	ERR1017087	Bangladesh	South_Asia	2008	Wong et al. 2016	4.3.1.1	gyrA-S83F
11800_1_79	ERR1017089	Bangladesh	South_Asia	2008	Wong et al. 2016	4.3.1.1	gyrA-S83F
12045_3_81	ERR485138	Bangladesh	South_Asia	2006	Wong et al. 2016	4.3.1.1	gyrA-S83F
10060_5_2	ERR331205	Cambodia	Southeast_Asia	2012	Wong et al. 2016	4.3.1.1	gyrA-S83F
10060_5_3	ERR331206	Cambodia	Southeast_Asia	2012	Wong et al. 2016	4.3.1.1	gyrA-S83F
10060_5_4	ERR331207	Cambodia	Southeast_Asia	2012	Wong et al. 2016	4.3.1.1	gyrA-S83F
10060_5_5	ERR331208	Cambodia	Southeast_Asia	2012	Wong et al. 2016	4.3.1.1	gyrA-S83F
10209_5_1	ERR340757	Cambodia	Southeast_Asia	2007	Wong et al. 2016	4.3.1.1	gyrA-S83F
10209_5_10	ERR340766	Cambodia	Southeast_Asia	2007	Wong et al. 2016	4.3.1.1	gyrA-S83F
10209_5_11	ERR340767	Cambodia	Southeast_Asia	2008	Wong et al. 2016	4.3.1.1	gyrA-S83F
10209_5_12	ERR340768	Cambodia	Southeast_Asia	2007	Wong et al. 2016	4.3.1.1	gyrA-S83F
10209_5_14	ERR340770	Cambodia	Southeast_Asia	2007	Wong et al. 2016	4.3.1.1	gyrA-S83F
10209_5_15	ERR340771	Cambodia	Southeast_Asia	2007	Wong et al. 2016	4.3.1.1	gyrA-S83F
10209_5_16	ERR340772	Cambodia	Southeast_Asia	2007	Wong et al. 2016	4.3.1.1	gyrA-S83F
10209_5_17	ERR340773	Cambodia	Southeast_Asia	2007	Wong et al. 2016	4.3.1.1	gyrA-S83F
10209_5_19	ERR340775	Cambodia	Southeast_Asia	2007	Wong et al. 2016	4.3.1.1	gyrA-S83F
10209_5_4	ERR340760	Cambodia	Southeast_Asia	2007	Wong et al. 2016	4.3.1.1	gyrA-S83F
10209_5_5	ERR340761	Cambodia	Southeast_Asia	2007	Wong et al. 2016	4.3.1.1	gyrA-S83F
10209_5_7	ERR340763	Cambodia	Southeast_Asia	2007	Wong et al. 2016	4.3.1.1	gyrA-S83F
10492_1_79	ERR352332	Cambodia	Southeast_Asia	2012	Wong et al. 2016	4.3.1.1	gyrA-S83F
10607_1_42	ERR360738	Cambodia	Southeast_Asia	2008	Wong et al. 2016	4.3.1.1	gyrA-S83F
10607_1_43	ERR360739	Cambodia	Southeast_Asia	2008	Wong et al. 2016	4.3.1.1	gyrA-S83F
10607_1_44	ERR360740	Cambodia	Southeast_Asia	2008	Wong et al. 2016	4.3.1.1	gyrA-S83F
10607_1_45	ERR360741	Cambodia	Southeast_Asia	2008	Wong et al. 2016	4.3.1.1	gyrA-S83F
10607_1_46	ERR360742	Cambodia	Southeast_Asia	2008	Wong et al. 2016	4.3.1.1	gyrA-S83F
10607_1_47	ERR360743	Cambodia	Southeast_Asia	2008	Wong et al. 2016	4.3.1.1	gyrA-S83F
10607_1_48	ERR360744	Cambodia	Southeast_Asia	2009	Wong et al. 2016	4.3.1.1	gyrA-S83F
10607_1_49	ERR360745	Cambodia	Southeast_Asia	2009	Wong et al. 2016	4.3.1.1	gyrA-S83F
10607_1_50	ERR360746	Cambodia	Southeast_Asia	2009	Wong et al. 2016	4.3.1.1	gyrA-S83F
10607_1_52	ERR360748	Cambodia	Southeast_Asia	2010	Wong et al. 2016	4.3.1.1	gyrA-S83F
10607_1_58	ERR360754	Cambodia	Southeast_Asia	2010	Wong et al. 2016	4.3.1.1	gyrA-S83F
10607_1_59	ERR360755	Cambodia	Southeast_Asia	2011	Wong et al. 2016	4.3.1.1	gyrA-S83F
10607_1_60	ERR360756	Cambodia	Southeast_Asia	2011	Wong et al. 2016	4.3.1.1	gyrA-S83F
10607_1_62	ERR360758	Cambodia	Southeast_Asia	2011	Wong et al. 2016	4.3.1.1	gyrA-S83F
10607_1_63	ERR360759	Cambodia	Southeast_Asia	2011	Wong et al. 2016	4.3.1.1	gyrA-S83F
10607_1_64	ERR360760	Cambodia	Southeast_Asia	2011	Wong et al. 2016	4.3.1.1	gyrA-S83F
10607_1_65	ERR360761	Cambodia	Southeast_Asia	2011	Wong et al. 2016	4.3.1.1	gyrA-S83F
10607_1_66	ERR360762	Cambodia	Southeast_Asia	2011	Wong et al. 2016	4.3.1.1	gyrA-S83F
10607_1_67	ERR360763	Cambodia	Southeast_Asia	2011	Wong et al. 2016	4.3.1.1	gyrA-S83F
10607_1_69	ERR360765	Cambodia	Southeast_Asia	2011	Wong et al. 2016	4.3.1.1	gyrA-S83F
10607_1_70	ERR360766	Cambodia	Southeast_Asia	2011	Wong et al. 2016	4.3.1.1	gyrA-S83F
10607_1_73	ERR360769	Cambodia	Southeast_Asia	2011	Wong et al. 2016	4.3.1.1	gyrA-S83F
10607_1_74	ERR360770	Cambodia	Southeast_Asia	2011	Wong et al. 2016	4.3.1.1	gyrA-S83F
10607_1_75	ERR360771	Cambodia	Southeast_Asia	2011	Wong et al. 2016	4.3.1.1	gyrA-S83F
10607_1_76	ERR360772	Cambodia	Southeast_Asia	2011	Wong et al. 2016	4.3.1.1	gyrA-S83F
10607_1_77	ERR360773	Cambodia	Southeast_Asia	2011	Wong et al. 2016	4.3.1.1	gyrA-S83F
10607_1_78	ERR360774	Cambodia	Southeast_Asia	2011	Wong et al. 2016	4.3.1.1	gyrA-S83F
10607_1_79	ERR360775	Cambodia	Southeast_Asia	2012	Wong et al. 2016	4.3.1.1	gyrA-S83F
10607_1_80	ERR360776	Cambodia	Southeast_Asia	2012	Wong et al. 2016	4.3.1.1	gyrA-S83F
10607_1_81	ERR360777	Cambodia	Southeast_Asia	2012	Wong et al. 2016	4.3.1.1	gyrA-S83F
10607_1_82	ERR360778	Cambodia	Southeast_Asia	2012	Wong et al. 2016	4.3.1.1	gyrA-S83F
10607_1_83	ERR360779	Cambodia	Southeast_Asia	2012	Wong et al. 2016	4.3.1.1	gyrA-S83F
10607_1_84	ERR360780	Cambodia	Southeast_Asia	2012	Wong et al. 2016	4.3.1.1	gyrA-S83F
10607_1_85	ERR360781	Cambodia	Southeast_Asia	2012	Wong et al. 2016	4.3.1.1	gyrA-S83F
10607_1_86	ERR360782	Cambodia	Southeast_Asia	2012	Wong et al. 2016	4.3.1.1	gyrA-S83F
10607_1_87	ERR360783	Cambodia	Southeast_Asia	2012	Wong et al. 2016	4.3.1.1	gyrA-S83F
10607_1_89	ERR360785	Cambodia	Southeast_Asia	2012	Wong et al. 2016	4.3.1.1	gyrA-S83F
10607_1_90	ERR360786	Cambodia	Southeast_Asia	2012	Wong et al. 2016	4.3.1.1	gyrA-S83F
10607_1_91	ERR360787	Cambodia	Southeast_Asia	2012	Wong et al. 2016	4.3.1.1	gyrA-S83F
10607_1_92	ERR360788	Cambodia	Southeast_Asia	2012	Wong et al. 2016	4.3.1.1	gyrA-S83F
10607_1_93	ERR360789	Cambodia	Southeast_Asia	2012	Wong et al. 2016	4.3.1.1	gyrA-S83F
10607_1_95	ERR360791	Cambodia	Southeast_Asia	2012	Wong et al. 2016	4.3.1.1	gyrA-S83F
10607_1_96	ERR360792	Cambodia	Southeast_Asia	2012	Wong et al. 2016	4.3.1.1	gyrA-S83F
10607_2_54	ERR360846	Cambodia	Southeast_Asia	2010	Wong et al. 2016	4.3.1.1	gyrA-S83F
10607_2_55	ERR360847	Cambodia	Southeast_Asia	2010	Wong et al. 2016	4.3.1.1	gyrA-S83F
10607_2_56	ERR360848	Cambodia	Southeast_Asia	2010	Wong et al. 2016	4.3.1.1	gyrA-S83F
10608_1_1	ERR360889	Cambodia	Southeast_Asia	2008	Wong et al. 2016	4.3.1.1	gyrA-S83F
10608_1_2	ERR360890	Cambodia	Southeast_Asia	2008	Wong et al. 2016	4.3.1.1	gyrA-S83F
10608_1_3	ERR360891	Cambodia	Southeast_Asia	2008	Wong et al. 2016	4.3.1.1	gyrA-S83F
10608_2_11	ERR360954	Cambodia	Southeast_Asia	2010	Wong et al. 2016	4.3.1.1	gyrA-S83F
10608_2_12	ERR360955	Cambodia	Southeast_Asia	2010	Wong et al. 2016	4.3.1.1	gyrA-S83F
10608_2_13	ERR360956	Cambodia	Southeast_Asia	2010	Wong et al. 2016	4.3.1.1	gyrA-S83F
10608_2_15	ERR360958	Cambodia	Southeast_Asia	2010	Wong et al. 2016	4.3.1.1	gyrA-S83F
10608_2_16	ERR360959	Cambodia	Southeast_Asia	2010	Wong et al. 2016	4.3.1.1	gyrA-S83F
10608_2_17	ERR360960	Cambodia	Southeast_Asia	2010	Wong et al. 2016	4.3.1.1	gyrA-S83F
10608_2_18	ERR360961	Cambodia	Southeast_Asia	2011	Wong et al. 2016	4.3.1.1	gyrA-S83F
10608_2_19	ERR360962	Cambodia	Southeast_Asia	2011	Wong et al. 2016	4.3.1.1	gyrA-S83F
10608_2_21	ERR360963	Cambodia	Southeast_Asia	2012	Wong et al. 2016	4.3.1.1	gyrA-S83F
10608_2_22	ERR360964	Cambodia	Southeast_Asia	2012	Wong et al. 2016	4.3.1.1	gyrA-S83F
10608_2_23	ERR360965	Cambodia	Southeast_Asia	2012	Wong et al. 2016	4.3.1.1	gyrA-S83F
10608_2_24	ERR360966	Cambodia	Southeast_Asia	2012	Wong et al. 2016	4.3.1.1	gyrA-S83F
10608_2_25	ERR360967	Cambodia	Southeast_Asia	2012	Wong et al. 2016	4.3.1.1	gyrA-S83F
10608_2_26	ERR360968	Cambodia	Southeast_Asia	2012	Wong et al. 2016	4.3.1.1	gyrA-S83F
10608_2_28	ERR360970	Cambodia	Southeast_Asia	2012	Wong et al. 2016	4.3.1.1	gyrA-S83F
10608_2_30	ERR360971	Cambodia	Southeast_Asia	2012	Wong et al. 2016	4.3.1.1	gyrA-S83F
10608_2_31	ERR360972	Cambodia	Southeast_Asia	2012	Wong et al. 2016	4.3.1.1	gyrA-S83F
10608_2_32	ERR360973	Cambodia	Southeast_Asia	2012	Wong et al. 2016	4.3.1.1	gyrA-S83F
10608_2_34	ERR360975	Cambodia	Southeast_Asia	2012	Wong et al. 2016	4.3.1.1	gyrA-S83F
10608_2_35	ERR360976	Cambodia	Southeast_Asia	2012	Wong et al. 2016	4.3.1.1	gyrA-S83F
10608_2_36	ERR360977	Cambodia	Southeast_Asia	2012	Wong et al. 2016	4.3.1.1	gyrA-S83F
10608_2_37	ERR360978	Cambodia	Southeast_Asia	2012	Wong et al. 2016	4.3.1.1	gyrA-S83F
10608_2_39	ERR360979	Cambodia	Southeast_Asia	2012	Wong et al. 2016	4.3.1.1	gyrA-S83F
10608_2_4	ERR360948	Cambodia	Southeast_Asia	2008	Wong et al. 2016	4.3.1.1	gyrA-S83F
10608_2_42	ERR360980	Cambodia	Southeast_Asia	2012	Wong et al. 2016	4.3.1.1	gyrA-S83F
10608_2_43	ERR360981	Cambodia	Southeast_Asia	2012	Wong et al. 2016	4.3.1.1	gyrA-S83F
10608_2_44	ERR360982	Cambodia	Southeast_Asia	2012	Wong et al. 2016	4.3.1.1	gyrA-S83F
10608_2_45	ERR360983	Cambodia	Southeast_Asia	2012	Wong et al. 2016	4.3.1.1	gyrA-S83F
10608_2_48	ERR360984	Cambodia	Southeast_Asia	2012	Wong et al. 2016	4.3.1.1	gyrA-S83F
10608_2_49	ERR360985	Cambodia	Southeast_Asia	2012	Wong et al. 2016	4.3.1.1	gyrA-S83F
10608_2_5	ERR360949	Cambodia	Southeast_Asia	2008	Wong et al. 2016	4.3.1.1	gyrA-S83F
10608_2_50	ERR360986	Cambodia	Southeast_Asia	2012	Wong et al. 2016	4.3.1.1	gyrA-S83F
10608_2_51	ERR360987	Cambodia	Southeast_Asia	2012	Wong et al. 2016	4.3.1.1	gyrA-S83F
10608_2_52	ERR360988	Cambodia	Southeast_Asia	2012	Wong et al. 2016	4.3.1.1	gyrA-S83F
10608_2_57	ERR360990	Cambodia	Southeast_Asia	2012	Wong et al. 2016	4.3.1.1	gyrA-S83F
10608_2_58	ERR360991	Cambodia	Southeast_Asia	2012	Wong et al. 2016	4.3.1.1	gyrA-S83F
10608_2_59	ERR360992	Cambodia	Southeast_Asia	2012	Wong et al. 2016	4.3.1.1	gyrA-S83F
10608_2_60	ERR360993	Cambodia	Southeast_Asia	2012	Wong et al. 2016	4.3.1.1	gyrA-S83F
10608_2_61	ERR360994	Cambodia	Southeast_Asia	2012	Wong et al. 2016	4.3.1.1	gyrA-S83F
10608_2_63	ERR360996	Cambodia	Southeast_Asia	2012	Wong et al. 2016	4.3.1.1	gyrA-S83F
10608_2_65	ERR360997	Cambodia	Southeast_Asia	2012	Wong et al. 2016	4.3.1.1	gyrA-S83F
10608_2_66	ERR360998	Cambodia	Southeast_Asia	2012	Wong et al. 2016	4.3.1.1	gyrA-S83F
10608_2_67	ERR360999	Cambodia	Southeast_Asia	2012	Wong et al. 2016	4.3.1.1	gyrA-S83F
10608_2_68	ERR361000	Cambodia	Southeast_Asia	2012	Wong et al. 2016	4.3.1.1	gyrA-S83F
10608_2_7	ERR360950	Cambodia	Southeast_Asia	2008	Wong et al. 2016	4.3.1.1	gyrA-S83F
10608_2_9	ERR360952	Cambodia	Southeast_Asia	2010	Wong et al. 2016	4.3.1.1	gyrA-S83F
9870_8_1	ERR319402	Cambodia	Southeast_Asia	2008	Wong et al. 2016	4.3.1.1	gyrA-S83F
9870_8_10	ERR319411	Cambodia	Southeast_Asia	2008	Wong et al. 2016	4.3.1.1	gyrA-S83F
9870_8_11	ERR319412	Cambodia	Southeast_Asia	2009	Wong et al. 2016	4.3.1.1	gyrA-S83F
9870_8_12	ERR319413	Cambodia	Southeast_Asia	2009	Wong et al. 2016	4.3.1.1	gyrA-S83F
9870_8_13	ERR319414	Cambodia	Southeast_Asia	2009	Wong et al. 2016	4.3.1.1	gyrA-S83F
9870_8_14	ERR319415	Cambodia	Southeast_Asia	2009	Wong et al. 2016	4.3.1.1	gyrA-S83F
9870_8_15	ERR319416	Cambodia	Southeast_Asia	2009	Wong et al. 2016	4.3.1.1	gyrA-S83F
9870_8_16	ERR319417	Cambodia	Southeast_Asia	2009	Wong et al. 2016	4.3.1.1	gyrA-S83F
9870_8_18	ERR319419	Cambodia	Southeast_Asia	2009	Wong et al. 2016	4.3.1.1	gyrA-S83F
9870_8_19	ERR319420	Cambodia	Southeast_Asia	2009	Wong et al. 2016	4.3.1.1	gyrA-S83F
9870_8_2	ERR319403	Cambodia	Southeast_Asia	2008	Wong et al. 2016	4.3.1.1	gyrA-S83F
9870_8_20	ERR319421	Cambodia	Southeast_Asia	2009	Wong et al. 2016	4.3.1.1	gyrA-S83F
9870_8_21	ERR319422	Cambodia	Southeast_Asia	2010	Wong et al. 2016	4.3.1.1	gyrA-S83F
9870_8_22	ERR319423	Cambodia	Southeast_Asia	2010	Wong et al. 2016	4.3.1.1	gyrA-S83F
9870_8_23	ERR319424	Cambodia	Southeast_Asia	2010	Wong et al. 2016	4.3.1.1	gyrA-S83F
9870_8_24	ERR319425	Cambodia	Southeast_Asia	2010	Wong et al. 2016	4.3.1.1	gyrA-S83F
9870_8_25	ERR319426	Cambodia	Southeast_Asia	2010	Wong et al. 2016	4.3.1.1	gyrA-S83F
9870_8_26	ERR319427	Cambodia	Southeast_Asia	2010	Wong et al. 2016	4.3.1.1	gyrA-S83F
9870_8_27	ERR319428	Cambodia	Southeast_Asia	2010	Wong et al. 2016	4.3.1.1	gyrA-S83F
9870_8_28	ERR319429	Cambodia	Southeast_Asia	2010	Wong et al. 2016	4.3.1.1	gyrA-S83F
9870_8_3	ERR319404	Cambodia	Southeast_Asia	2008	Wong et al. 2016	4.3.1.1	gyrA-S83F
9870_8_30	ERR319431	Cambodia	Southeast_Asia	2010	Wong et al. 2016	4.3.1.1	gyrA-S83F
9870_8_31	ERR319432	Cambodia	Southeast_Asia	2010	Wong et al. 2016	4.3.1.1	gyrA-S83F
9870_8_32	ERR319433	Cambodia	Southeast_Asia	2010	Wong et al. 2016	4.3.1.1	gyrA-S83F
9870_8_33	ERR319434	Cambodia	Southeast_Asia	2010	Wong et al. 2016	4.3.1.1	gyrA-S83F
9870_8_34	ERR319435	Cambodia	Southeast_Asia	2010	Wong et al. 2016	4.3.1.1	gyrA-S83F
9870_8_35	ERR319436	Cambodia	Southeast_Asia	2010	Wong et al. 2016	4.3.1.1	gyrA-S83F
9870_8_36	ERR319437	Cambodia	Southeast_Asia	2010	Wong et al. 2016	4.3.1.1	gyrA-S83F
9870_8_37	ERR319438	Cambodia	Southeast_Asia	2010	Wong et al. 2016	4.3.1.1	gyrA-S83F
9870_8_38	ERR319439	Cambodia	Southeast_Asia	2010	Wong et al. 2016	4.3.1.1	gyrA-S83F
9870_8_4	ERR319405	Cambodia	Southeast_Asia	2008	Wong et al. 2016	4.3.1.1	gyrA-S83F
9870_8_40	ERR319441	Cambodia	Southeast_Asia	2010	Wong et al. 2016	4.3.1.1	gyrA-S83F
9870_8_41	ERR319442	Cambodia	Southeast_Asia	2011	Wong et al. 2016	4.3.1.1	gyrA-S83F
9870_8_42	ERR319443	Cambodia	Southeast_Asia	2011	Wong et al. 2016	4.3.1.1	gyrA-S83F
9870_8_43	ERR319444	Cambodia	Southeast_Asia	2011	Wong et al. 2016	4.3.1.1	gyrA-S83F
9870_8_44	ERR319445	Cambodia	Southeast_Asia	2011	Wong et al. 2016	4.3.1.1	gyrA-S83F
9870_8_45	ERR319446	Cambodia	Southeast_Asia	2011	Wong et al. 2016	4.3.1.1	gyrA-S83F
9870_8_46	ERR319447	Cambodia	Southeast_Asia	2011	Wong et al. 2016	4.3.1.1	gyrA-S83F
9870_8_47	ERR319448	Cambodia	Southeast_Asia	2011	Wong et al. 2016	4.3.1.1	gyrA-S83F
9870_8_48	ERR319449	Cambodia	Southeast_Asia	2011	Wong et al. 2016	4.3.1.1	gyrA-S83F
9870_8_49	ERR319450	Cambodia	Southeast_Asia	2011	Wong et al. 2016	4.3.1.1	gyrA-S83F
9870_8_5	ERR319406	Cambodia	Southeast_Asia	2008	Wong et al. 2016	4.3.1.1	gyrA-S83F
9870_8_50	ERR319451	Cambodia	Southeast_Asia	2011	Wong et al. 2016	4.3.1.1	gyrA-S83F
9870_8_51	ERR319452	Cambodia	Southeast_Asia	2011	Wong et al. 2016	4.3.1.1	gyrA-S83F
9870_8_52	ERR319453	Cambodia	Southeast_Asia	2011	Wong et al. 2016	4.3.1.1	gyrA-S83F
9870_8_53	ERR319454	Cambodia	Southeast_Asia	2011	Wong et al. 2016	4.3.1.1	gyrA-S83F
9870_8_54	ERR319455	Cambodia	Southeast_Asia	2011	Wong et al. 2016	4.3.1.1	gyrA-S83F
9870_8_55	ERR319456	Cambodia	Southeast_Asia	2011	Wong et al. 2016	4.3.1.1	gyrA-S83F
9870_8_56	ERR319457	Cambodia	Southeast_Asia	2011	Wong et al. 2016	4.3.1.1	gyrA-S83F
9870_8_57	ERR319458	Cambodia	Southeast_Asia	2011	Wong et al. 2016	4.3.1.1	gyrA-S83F
9870_8_58	ERR319459	Cambodia	Southeast_Asia	2011	Wong et al. 2016	4.3.1.1	gyrA-S83F
9870_8_59	ERR319460	Cambodia	Southeast_Asia	2011	Wong et al. 2016	4.3.1.1	gyrA-S83F
9870_8_60	ERR319461	Cambodia	Southeast_Asia	2011	Wong et al. 2016	4.3.1.1	gyrA-S83F
9870_8_62	ERR319463	Cambodia	Southeast_Asia	2011	Wong et al. 2016	4.3.1.1	gyrA-S83F
9870_8_63	ERR319464	Cambodia	Southeast_Asia	2011	Wong et al. 2016	4.3.1.1	gyrA-S83F
9870_8_64	ERR319465	Cambodia	Southeast_Asia	2011	Wong et al. 2016	4.3.1.1	gyrA-S83F
9870_8_65	ERR319466	Cambodia	Southeast_Asia	2011	Wong et al. 2016	4.3.1.1	gyrA-S83F
9870_8_66	ERR319467	Cambodia	Southeast_Asia	2011	Wong et al. 2016	4.3.1.1	gyrA-S83F
9870_8_67	ERR319468	Cambodia	Southeast_Asia	2011	Wong et al. 2016	4.3.1.1	gyrA-S83F
9870_8_68	ERR319469	Cambodia	Southeast_Asia	2011	Wong et al. 2016	4.3.1.1	gyrA-S83F
9870_8_69	ERR319470	Cambodia	Southeast_Asia	2011	Wong et al. 2016	4.3.1.1	gyrA-S83F
9870_8_7	ERR319408	Cambodia	Southeast_Asia	2008	Wong et al. 2016	4.3.1.1	gyrA-S83F
9870_8_70	ERR319471	Cambodia	Southeast_Asia	2011	Wong et al. 2016	4.3.1.1	gyrA-S83F
9870_8_71	ERR319472	Cambodia	Southeast_Asia	2012	Wong et al. 2016	4.3.1.1	gyrA-S83F
9870_8_72	ERR319473	Cambodia	Southeast_Asia	2012	Wong et al. 2016	4.3.1.1	gyrA-S83F
9870_8_73	ERR319474	Cambodia	Southeast_Asia	2012	Wong et al. 2016	4.3.1.1	gyrA-S83F
9870_8_74	ERR319475	Cambodia	Southeast_Asia	2012	Wong et al. 2016	4.3.1.1	gyrA-S83F
9870_8_75	ERR319476	Cambodia	Southeast_Asia	2012	Wong et al. 2016	4.3.1.1	gyrA-S83F
9870_8_76	ERR319477	Cambodia	Southeast_Asia	2012	Wong et al. 2016	4.3.1.1	gyrA-S83F
9870_8_77	ERR319478	Cambodia	Southeast_Asia	2012	Wong et al. 2016	4.3.1.1	gyrA-S83F
9870_8_78	ERR319479	Cambodia	Southeast_Asia	2012	Wong et al. 2016	4.3.1.1	gyrA-S83F
9870_8_79	ERR319480	Cambodia	Southeast_Asia	2012	Wong et al. 2016	4.3.1.1	gyrA-S83F
9870_8_8	ERR319409	Cambodia	Southeast_Asia	2008	Wong et al. 2016	4.3.1.1	gyrA-S83F
9870_8_80	ERR319481	Cambodia	Southeast_Asia	2012	Wong et al. 2016	4.3.1.1	gyrA-S83F
9870_8_81	ERR319482	Cambodia	Southeast_Asia	2012	Wong et al. 2016	4.3.1.1	gyrA-S83F
9870_8_82	ERR319483	Cambodia	Southeast_Asia	2012	Wong et al. 2016	4.3.1.1	gyrA-S83F
9870_8_83	ERR319484	Cambodia	Southeast_Asia	2012	Wong et al. 2016	4.3.1.1	gyrA-S83F
9870_8_84	ERR319485	Cambodia	Southeast_Asia	2012	Wong et al. 2016	4.3.1.1	gyrA-S83F
9870_8_85	ERR319486	Cambodia	Southeast_Asia	2012	Wong et al. 2016	4.3.1.1	gyrA-S83F
9870_8_86	ERR319487	Cambodia	Southeast_Asia	2012	Wong et al. 2016	4.3.1.1	gyrA-S83F
9870_8_87	ERR319488	Cambodia	Southeast_Asia	2012	Wong et al. 2016	4.3.1.1	gyrA-S83F
9870_8_88	ERR319489	Cambodia	Southeast_Asia	2012	Wong et al. 2016	4.3.1.1	gyrA-S83F
9870_8_89	ERR319490	Cambodia	Southeast_Asia	2012	Wong et al. 2016	4.3.1.1	gyrA-S83F
9870_8_9	ERR319410	Cambodia	Southeast_Asia	2008	Wong et al. 2016	4.3.1.1	gyrA-S83F
9870_8_91	ERR319492	Cambodia	Southeast_Asia	2012	Wong et al. 2016	4.3.1.1	gyrA-S83F
9870_8_93	ERR319494	Cambodia	Southeast_Asia	2012	Wong et al. 2016	4.3.1.1	gyrA-S83F
9870_8_94	ERR319495	Cambodia	Southeast_Asia	2012	Wong et al. 2016	4.3.1.1	gyrA-S83F
10349_1_74	ERR343322	India	South_Asia	2012	Wong et al. 2016	4.3.1.1	gyrA-S83F
11642_2_70	ERR422817	India	South_Asia	2011	Wong et al. 2016	4.3.1.1	gyrA-S83F
8616_4_53	ERR420429	India	South_Asia	2009	Wong et al. 2016	4.3.1.1	gyrA-S83F
8616_4_56	ERR420432	India	South_Asia	2009	Wong et al. 2016	4.3.1.1	gyrA-S83F
10060_6_85	ERR331382	Iraq	Western_Asia	2006	Wong et al. 2016	4.3.1.1	gyrA-S83F
10060_6_87	ERR331384	Iraq	Western_Asia	2008	Wong et al. 2016	4.3.1.1	gyrA-S83F
10060_6_88	ERR331385	Iraq	Western_Asia	2010	Wong et al. 2016	4.3.1.1	gyrA-S83F
10060_6_89	ERR331386	Iraq	Western_Asia	2007	Wong et al. 2016	4.3.1.1	gyrA-S83F
10060_6_90	ERR331387	Iraq	Western_Asia	2009	Wong et al. 2016	4.3.1.1	gyrA-S83F
10060_6_91	ERR331388	Iraq	Western_Asia	2008	Wong et al. 2016	4.3.1.1	gyrA-S83F
10060_6_92	ERR331389	Iraq	Western_Asia	2009	Wong et al. 2016	4.3.1.1	gyrA-S83F
10060_6_93	ERR331390	Iraq	Western_Asia	2008	Wong et al. 2016	4.3.1.1	gyrA-S83F
10492_1_73	ERR352326	Iraq	Western_Asia	2011	Wong et al. 2016	4.3.1.1	gyrA-S83F
10060_6_31	ERR331328	Laos	Southeast_Asia	2008	Wong et al. 2016	4.3.1.1	gyrA-S83F
10492_1_26	ERR352279	Myanmar	Southeast_Asia	2010	Wong et al. 2016	4.3.1.1	gyrA-S83F
10562_2_69	ERR357824	Myanmar	Southeast_Asia	2011	Wong et al. 2016	4.3.1.1	gyrA-S83F
10493_1_19	ERR352444	Pakistan	South_Asia	2012	Wong et al. 2016	4.3.1.1	gyrA-S83F
10493_1_38	ERR352463	Pakistan	South_Asia	2010	Wong et al. 2016	4.3.1.1	gyrA-S83F
10562_2_33	ERR357788	Pakistan	South_Asia	2010	Wong et al. 2016	4.3.1.1	gyrA-S83F
11642_2_33	ERR422781	Pakistan	South_Asia	2010	Wong et al. 2016	4.3.1.1	gyrA-S83F
11642_2_58	ERR422805	Pakistan	South_Asia	2011	Wong et al. 2016	4.3.1.1	gyrA-S83F
11800_1_55	ERR1017069	Pakistan	South_Asia	2007	Wong et al. 2016	4.3.1.1	gyrA-S83F
11800_1_88	ERR1017097	Pakistan	South_Asia	2009	Wong et al. 2016	4.3.1.1	gyrA-S83F
10593_2_80	ERR360693	Palestine	Western_Asia	2008	Wong et al. 2016	4.3.1.1	gyrA-S83F
11800_1_15	ERR1017042	Unknown	Unknown	2005	Wong et al. 2016	4.3.1.1	gyrA-S83F
11800_1_7	ERR1017039	Unknown	Unknown	2005	Wong et al. 2016	4.3.1.1	gyrA-S83F
10426_1_48	ERR349569	Vietnam	Southeast_Asia	1997	Wong et al. 2016	4.3.1.1	gyrA-S83F
10426_1_50	ERR349571	Vietnam	Southeast_Asia	1997	Wong et al. 2016	4.3.1.1	gyrA-S83F
10426_1_55	ERR349576	Vietnam	Southeast_Asia	1997	Wong et al. 2016	4.3.1.1	gyrA-S83F
10426_1_59	ERR349580	Vietnam	Southeast_Asia	1997	Wong et al. 2016	4.3.1.1	gyrA-S83F
10426_1_60	ERR349581	Vietnam	Southeast_Asia	1995	Wong et al. 2016	4.3.1.1	gyrA-S83F
10540_1_47	ERR352644	Vietnam	Southeast_Asia	1997	Wong et al. 2016	4.3.1.1	gyrA-S83F
10540_1_50	ERR352647	Vietnam	Southeast_Asia	1997	Wong et al. 2016	4.3.1.1	gyrA-S83F
10540_1_53	ERR352650	Vietnam	Southeast_Asia	1998	Wong et al. 2016	4.3.1.1	gyrA-S83F
10540_1_54	ERR352651	Vietnam	Southeast_Asia	1997	Wong et al. 2016	4.3.1.1	gyrA-S83F
10540_1_60	ERR352657	Vietnam	Southeast_Asia	1998	Wong et al. 2016	4.3.1.1	gyrA-S83F
10540_1_62	ERR352659	Vietnam	Southeast_Asia	1998	Wong et al. 2016	4.3.1.1	gyrA-S83F
10540_1_66	ERR352665	Vietnam	Southeast_Asia	1999	Wong et al. 2016	4.3.1.1	gyrA-S83F
10540_1_72	ERR352677	Vietnam	Southeast_Asia	1998	Wong et al. 2016	4.3.1.1	gyrA-S83F
10540_1_79	ERR352691	Vietnam	Southeast_Asia	1995	Wong et al. 2016	4.3.1.1	gyrA-S83F
10561_2_47	ERR357622	Vietnam	Southeast_Asia	1998	Wong et al. 2016	4.3.1.1	gyrA-S83F
10561_2_78	ERR357653	Vietnam	Southeast_Asia	1997	Wong et al. 2016	4.3.1.1	gyrA-S83F
10562_2_78	ERR357833	Vietnam	Southeast_Asia	2011	Wong et al. 2016	4.3.1.1	gyrA-S83F
10060_5_87	ERR331290	Bangladesh	South_Asia	2011	Wong et al. 2016	4.3.1.1	gyrA-D87Y
10209_5_18	ERR340774	Cambodia	Southeast_Asia	2007	Wong et al. 2016	4.3.1.1	gyrA-D87Y
10349_1_54	ERR343302	India	South_Asia	2010	Wong et al. 2016	4.3.1.1	gyrA-D87N
10492_1_19	ERR352272	India	South_Asia	2011	Wong et al. 2016	4.3.1.1	gyrA-D87N
10562_2_65	ERR357820	India	South_Asia	2011	Wong et al. 2016	4.3.1.1	gyrA-D87N
10592_2_32	ERR360480	Pakistan	South_Asia	2003	Wong et al. 2016	4.3.1.1	gyrA-D87N
10592_2_4	ERR360452	Pakistan	South_Asia	2003	Wong et al. 2016	4.3.1.1	gyrA-D87N
10493_1_41	ERR352466	India	South_Asia	2011	Wong et al. 2016	4.3.1.1	gyrA-D87G gyrA-S83Y parC-S80I
9870_8_39	ERR319440	Cambodia	Southeast_Asia	2010	Wong et al. 2016	4.3.1.1	gyrA-D87G gyrA-S83F
10060_6_54	ERR331351	Laos	Southeast_Asia	2004	Wong et al. 2016	4.3.1.1	gyrA-D87G
10562_2_9	ERR357764	Australia_no_travel	Oceania	2012	Wong et al. 2016	4.3.1.1	gyrB-S464F
10209_5_2	ERR340758	Cambodia	Southeast_Asia	2007	Wong et al. 2016	4.3.1.1	-
10209_5_3	ERR340759	Cambodia	Southeast_Asia	2007	Wong et al. 2016	4.3.1.1	gyrB-S464F
10607_2_53	ERR360845	Cambodia	Southeast_Asia	2010	Wong et al. 2016	4.3.1.1	-
10492_1_60	ERR352313	Fiji	Oceania	1992	Wong et al. 2016	4.3.1.1	-
10492_1_62	ERR352315	Fiji	Oceania	1993	Wong et al. 2016	4.3.1.1	-
10493_1_73	ERR352498	Fiji	Oceania	1993	Wong et al. 2016	4.3.1.1	-
10541_2_44	ERR357469	Fiji	Oceania	1992	Wong et al. 2016	4.3.1.1	-
10541_2_49	ERR357474	Fiji	Oceania	1993	Wong et al. 2016	4.3.1.1	-
10541_2_50	ERR357475	Fiji	Oceania	1993	Wong et al. 2016	4.3.1.1	-
10541_2_51	ERR357476	Fiji	Oceania	1993	Wong et al. 2016	4.3.1.1	-
10562_2_48	ERR357803	Fiji	Oceania	1992	Wong et al. 2016	4.3.1.1	-
10562_2_52	ERR357807	Fiji	Oceania	1993	Wong et al. 2016	4.3.1.1	-
8490_6_55	ERR213273	Fiji	Oceania	1995	Wong et al. 2016	4.3.1.1	-
8490_6_67	ERR213285	Fiji	Oceania	1994	Wong et al. 2016	4.3.1.1	-
10492_1_11	ERR352264	India	South_Asia	2012	Wong et al. 2016	4.3.1.1	gyrB-S464F
10493_1_31	ERR352456	India	South_Asia	2011	Wong et al. 2016	4.3.1.1	gyrB-S464F
10562_2_66	ERR357821	India	South_Asia	2011	Wong et al. 2016	4.3.1.1	gyrB-S464F
10562_2_8	ERR357763	India	South_Asia	2012	Wong et al. 2016	4.3.1.1	gyrB-S464F
11642_2_10	ERR422759	India	South_Asia	2009	Wong et al. 2016	4.3.1.1	gyrA-D87N
10060_6_86	ERR331383	Iraq	Western_Asia	2009	Wong et al. 2016	4.3.1.1	gyrA-S83F
10060_6_28	ERR331325	Laos	Southeast_Asia	2009	Wong et al. 2016	4.3.1.1	-
10060_6_33	ERR331330	Laos	Southeast_Asia	2010	Wong et al. 2016	4.3.1.1	-
10060_6_36	ERR331333	Laos	Southeast_Asia	2003	Wong et al. 2016	4.3.1.1	-
10060_6_38	ERR331335	Laos	Southeast_Asia	2003	Wong et al. 2016	4.3.1.1	-
10060_6_39	ERR331336	Laos	Southeast_Asia	2003	Wong et al. 2016	4.3.1.1	-
10060_6_4	ERR331301	Laos	Southeast_Asia	2008	Wong et al. 2016	4.3.1.1	-
10060_6_47	ERR331344	Laos	Southeast_Asia	2003	Wong et al. 2016	4.3.1.1	-
10060_6_49	ERR331346	Laos	Southeast_Asia	2003	Wong et al. 2016	4.3.1.1	-
10060_6_50	ERR331347	Laos	Southeast_Asia	2003	Wong et al. 2016	4.3.1.1	-
10060_6_55	ERR331352	Laos	Southeast_Asia	2004	Wong et al. 2016	4.3.1.1	-
10209_5_28	ERR340784	Laos	Southeast_Asia	2001	Wong et al. 2016	4.3.1.1	-
10209_5_31	ERR340787	Laos	Southeast_Asia	2002	Wong et al. 2016	4.3.1.1	-
10209_5_33	ERR340789	Laos	Southeast_Asia	2002	Wong et al. 2016	4.3.1.1	-
10209_5_34	ERR340790	Laos	Southeast_Asia	2002	Wong et al. 2016	4.3.1.1	-
10209_5_35	ERR340791	Laos	Southeast_Asia	2002	Wong et al. 2016	4.3.1.1	-
10209_5_38	ERR340794	Laos	Southeast_Asia	2002	Wong et al. 2016	4.3.1.1	-
10209_5_39	ERR340795	Laos	Southeast_Asia	2002	Wong et al. 2016	4.3.1.1	-
10209_5_41	ERR340797	Laos	Southeast_Asia	2002	Wong et al. 2016	4.3.1.1	-
10209_5_43	ERR340799	Laos	Southeast_Asia	2002	Wong et al. 2016	4.3.1.1	-
10209_5_44	ERR340800	Laos	Southeast_Asia	2002	Wong et al. 2016	4.3.1.1	-
10209_5_46	ERR340802	Laos	Southeast_Asia	2000	Wong et al. 2016	4.3.1.1	-
10209_5_50	ERR340806	Laos	Southeast_Asia	2002	Wong et al. 2016	4.3.1.1	-
10209_5_51	ERR340807	Laos	Southeast_Asia	2000	Wong et al. 2016	4.3.1.1	-
10209_5_53	ERR340809	Laos	Southeast_Asia	2000	Wong et al. 2016	4.3.1.1	-
10209_5_58	ERR340812	Laos	Southeast_Asia	2003	Wong et al. 2016	4.3.1.1	-
10209_5_61	ERR340815	Laos	Southeast_Asia	2000	Wong et al. 2016	4.3.1.1	-
10592_2_56	ERR360504	Laos	Southeast_Asia	2002	Wong et al. 2016	4.3.1.1	-
10492_1_54	ERR352307	Pakistan	South_Asia	2011	Wong et al. 2016	4.3.1.1	-
10562_2_64	ERR357819	Pakistan	South_Asia	2011	Wong et al. 2016	4.3.1.1	-
10592_2_10	ERR360458	Pakistan	South_Asia	2003	Wong et al. 2016	4.3.1.1	-
10592_2_20	ERR360468	Pakistan	South_Asia	2003	Wong et al. 2016	4.3.1.1	-
10592_2_28	ERR360476	Pakistan	South_Asia	2003	Wong et al. 2016	4.3.1.1	-
10349_1_22	ERR343270	Southeast Asia	Southeast_Asia	2006	Wong et al. 2016	4.3.1.1	gyrB-S464F
10493_1_45	ERR352470	Thailand	Southeast_Asia	2010	Wong et al. 2016	4.3.1.1	gyrB-S464F
10562_2_16	ERR357771	Thailand	Southeast_Asia	2011	Wong et al. 2016	4.3.1.1	-
10425_1_1	ERR349331	Vietnam	Southeast_Asia	1994	Wong et al. 2016	4.3.1.1	-
10425_1_11	ERR349341	Vietnam	Southeast_Asia	1995	Wong et al. 2016	4.3.1.1	-
10425_1_15	ERR349345	Vietnam	Southeast_Asia	1996	Wong et al. 2016	4.3.1.1	-
10425_1_16	ERR349346	Vietnam	Southeast_Asia	1995	Wong et al. 2016	4.3.1.1	-
10425_1_17	ERR349347	Vietnam	Southeast_Asia	1994	Wong et al. 2016	4.3.1.1	-
10425_1_18	ERR349348	Vietnam	Southeast_Asia	1995	Wong et al. 2016	4.3.1.1	-
10425_1_19	ERR349349	Vietnam	Southeast_Asia	1996	Wong et al. 2016	4.3.1.1	-
10425_1_20	ERR349350	Vietnam	Southeast_Asia	1996	Wong et al. 2016	4.3.1.1	-
10425_1_23	ERR349353	Vietnam	Southeast_Asia	1995	Wong et al. 2016	4.3.1.1	-
10425_1_24	ERR349354	Vietnam	Southeast_Asia	1995	Wong et al. 2016	4.3.1.1	-
10425_1_26	ERR349356	Vietnam	Southeast_Asia	1996	Wong et al. 2016	4.3.1.1	-
10425_1_27	ERR349357	Vietnam	Southeast_Asia	1995	Wong et al. 2016	4.3.1.1	-
10425_1_29	ERR349359	Vietnam	Southeast_Asia	1994	Wong et al. 2016	4.3.1.1	-
10425_1_30	ERR349360	Vietnam	Southeast_Asia	1995	Wong et al. 2016	4.3.1.1	-
10425_1_31	ERR349361	Vietnam	Southeast_Asia	1996	Wong et al. 2016	4.3.1.1	-
10425_1_33	ERR349363	Vietnam	Southeast_Asia	1996	Wong et al. 2016	4.3.1.1	-
10425_1_34	ERR349364	Vietnam	Southeast_Asia	1994	Wong et al. 2016	4.3.1.1	-
10425_1_37	ERR349367	Vietnam	Southeast_Asia	1995	Wong et al. 2016	4.3.1.1	-
10425_1_4	ERR349334	Vietnam	Southeast_Asia	1994	Wong et al. 2016	4.3.1.1	-
10425_1_42	ERR349372	Vietnam	Southeast_Asia	1994	Wong et al. 2016	4.3.1.1	-
10425_1_43	ERR349373	Vietnam	Southeast_Asia	1997	Wong et al. 2016	4.3.1.1	gyrB-S464F
10425_1_45	ERR349375	Vietnam	Southeast_Asia	1993	Wong et al. 2016	4.3.1.1	-
10425_1_48	ERR349378	Vietnam	Southeast_Asia	1997	Wong et al. 2016	4.3.1.1	-
10425_1_51	ERR349381	Vietnam	Southeast_Asia	1993	Wong et al. 2016	4.3.1.1	-
10425_1_55	ERR349385	Vietnam	Southeast_Asia	1994	Wong et al. 2016	4.3.1.1	-
10425_1_57	ERR349387	Vietnam	Southeast_Asia	1994	Wong et al. 2016	4.3.1.1	-
10425_1_58	ERR349388	Vietnam	Southeast_Asia	1997	Wong et al. 2016	4.3.1.1	-
10425_1_62	ERR349392	Vietnam	Southeast_Asia	1994	Wong et al. 2016	4.3.1.1	-
10425_1_7	ERR349337	Vietnam	Southeast_Asia	1994	Wong et al. 2016	4.3.1.1	-
10425_1_73	ERR349403	Vietnam	Southeast_Asia	1994	Wong et al. 2016	4.3.1.1	-
10425_1_8	ERR349338	Vietnam	Southeast_Asia	1995	Wong et al. 2016	4.3.1.1	-
10426_1_1	ERR349523	Vietnam	Southeast_Asia	1994	Wong et al. 2016	4.3.1.1	-
10426_1_10	ERR349532	Vietnam	Southeast_Asia	1994	Wong et al. 2016	4.3.1.1	-
10426_1_11	ERR349533	Vietnam	Southeast_Asia	1996	Wong et al. 2016	4.3.1.1	-
10426_1_12	ERR349534	Vietnam	Southeast_Asia	1995	Wong et al. 2016	4.3.1.1	-
10426_1_13	ERR349535	Vietnam	Southeast_Asia	1994	Wong et al. 2016	4.3.1.1	-
10426_1_14	ERR349536	Vietnam	Southeast_Asia	1995	Wong et al. 2016	4.3.1.1	-
10426_1_16	ERR349538	Vietnam	Southeast_Asia	1995	Wong et al. 2016	4.3.1.1	-
10426_1_17	ERR349539	Vietnam	Southeast_Asia	1994	Wong et al. 2016	4.3.1.1	-
10426_1_19	ERR349541	Vietnam	Southeast_Asia	1995	Wong et al. 2016	4.3.1.1	-
10426_1_2	ERR349524	Vietnam	Southeast_Asia	1994	Wong et al. 2016	4.3.1.1	-
10426_1_21	ERR349543	Vietnam	Southeast_Asia	1996	Wong et al. 2016	4.3.1.1	-
10426_1_23	ERR349545	Vietnam	Southeast_Asia	1995	Wong et al. 2016	4.3.1.1	-
10426_1_24	ERR349546	Vietnam	Southeast_Asia	1994	Wong et al. 2016	4.3.1.1	-
10426_1_25	ERR349547	Vietnam	Southeast_Asia	1995	Wong et al. 2016	4.3.1.1	-
10426_1_26	ERR349548	Vietnam	Southeast_Asia	1996	Wong et al. 2016	4.3.1.1	-
10426_1_27	ERR349549	Vietnam	Southeast_Asia	1995	Wong et al. 2016	4.3.1.1	-
10426_1_28	ERR349550	Vietnam	Southeast_Asia	1994	Wong et al. 2016	4.3.1.1	-
10426_1_29	ERR349551	Vietnam	Southeast_Asia	1995	Wong et al. 2016	4.3.1.1	-
10426_1_30	ERR349552	Vietnam	Southeast_Asia	1994	Wong et al. 2016	4.3.1.1	-
10426_1_31	ERR349553	Vietnam	Southeast_Asia	1995	Wong et al. 2016	4.3.1.1	-
10426_1_34	ERR349556	Vietnam	Southeast_Asia	1997	Wong et al. 2016	4.3.1.1	gyrB-S464F
10426_1_35	ERR349557	Vietnam	Southeast_Asia	1994	Wong et al. 2016	4.3.1.1	-
10426_1_36	ERR349558	Vietnam	Southeast_Asia	1997	Wong et al. 2016	4.3.1.1	-
10426_1_38	ERR349560	Vietnam	Southeast_Asia	1994	Wong et al. 2016	4.3.1.1	-
10426_1_40	ERR349562	Vietnam	Southeast_Asia	1997	Wong et al. 2016	4.3.1.1	-
10426_1_41	ERR349563	Vietnam	Southeast_Asia	1995	Wong et al. 2016	4.3.1.1	-
10426_1_42	ERR349564	Vietnam	Southeast_Asia	1998	Wong et al. 2016	4.3.1.1	-
10426_1_47	ERR349568	Vietnam	Southeast_Asia	1997	Wong et al. 2016	4.3.1.1	-
10426_1_49	ERR349570	Vietnam	Southeast_Asia	1993	Wong et al. 2016	4.3.1.1	-
10426_1_51	ERR349572	Vietnam	Southeast_Asia	1997	Wong et al. 2016	4.3.1.1	-
10426_1_52	ERR349573	Vietnam	Southeast_Asia	1997	Wong et al. 2016	4.3.1.1	-
10426_1_57	ERR349578	Vietnam	Southeast_Asia	1994	Wong et al. 2016	4.3.1.1	-
10426_1_58	ERR349579	Vietnam	Southeast_Asia	1995	Wong et al. 2016	4.3.1.1	-
10426_1_61	ERR349582	Vietnam	Southeast_Asia	1997	Wong et al. 2016	4.3.1.1	-
10426_1_62	ERR349583	Vietnam	Southeast_Asia	1994	Wong et al. 2016	4.3.1.1	-
10426_1_63	ERR349584	Vietnam	Southeast_Asia	1995	Wong et al. 2016	4.3.1.1	-
10426_1_64	ERR349585	Vietnam	Southeast_Asia	1997	Wong et al. 2016	4.3.1.1	gyrB-S464F
10426_1_67	ERR349588	Vietnam	Southeast_Asia	1994	Wong et al. 2016	4.3.1.1	-
10426_1_69	ERR349590	Vietnam	Southeast_Asia	1993	Wong et al. 2016	4.3.1.1	-
10426_1_70	ERR349591	Vietnam	Southeast_Asia	1994	Wong et al. 2016	4.3.1.1	-
10426_1_71	ERR349592	Vietnam	Southeast_Asia	1994	Wong et al. 2016	4.3.1.1	-
10426_1_72	ERR349593	Vietnam	Southeast_Asia	1994	Wong et al. 2016	4.3.1.1	-
10426_1_74	ERR349595	Vietnam	Southeast_Asia	1994	Wong et al. 2016	4.3.1.1	-
10426_1_76	ERR349597	Vietnam	Southeast_Asia	1994	Wong et al. 2016	4.3.1.1	-
10426_1_78	ERR349599	Vietnam	Southeast_Asia	1994	Wong et al. 2016	4.3.1.1	-
10426_1_79	ERR349600	Vietnam	Southeast_Asia	1994	Wong et al. 2016	4.3.1.1	-
10426_1_80	ERR349601	Vietnam	Southeast_Asia	1994	Wong et al. 2016	4.3.1.1	-
10426_1_81	ERR349602	Vietnam	Southeast_Asia	1994	Wong et al. 2016	4.3.1.1	-
10426_1_82	ERR349603	Vietnam	Southeast_Asia	1994	Wong et al. 2016	4.3.1.1	-
10426_1_84	ERR349605	Vietnam	Southeast_Asia	1994	Wong et al. 2016	4.3.1.1	-
10426_1_85	ERR349606	Vietnam	Southeast_Asia	1994	Wong et al. 2016	4.3.1.1	-
10426_1_88	ERR349609	Vietnam	Southeast_Asia	1994	Wong et al. 2016	4.3.1.1	-
10426_1_9	ERR349531	Vietnam	Southeast_Asia	1995	Wong et al. 2016	4.3.1.1	-
10426_1_92	ERR349613	Vietnam	Southeast_Asia	1994	Wong et al. 2016	4.3.1.1	-
10426_1_94	ERR349615	Vietnam	Southeast_Asia	1994	Wong et al. 2016	4.3.1.1	-
10426_1_95	ERR349616	Vietnam	Southeast_Asia	1994	Wong et al. 2016	4.3.1.1	-
10426_1_96	ERR349617	Vietnam	Southeast_Asia	1994	Wong et al. 2016	4.3.1.1	-
10540_1_10	ERR352607	Vietnam	Southeast_Asia	1995	Wong et al. 2016	4.3.1.1	-
10540_1_11	ERR352608	Vietnam	Southeast_Asia	1994	Wong et al. 2016	4.3.1.1	-
10540_1_12	ERR352609	Vietnam	Southeast_Asia	1996	Wong et al. 2016	4.3.1.1	-
10540_1_14	ERR352611	Vietnam	Southeast_Asia	1994	Wong et al. 2016	4.3.1.1	-
10540_1_15	ERR352612	Vietnam	Southeast_Asia	1996	Wong et al. 2016	4.3.1.1	-
10540_1_16	ERR352613	Vietnam	Southeast_Asia	1996	Wong et al. 2016	4.3.1.1	-
10540_1_17	ERR352614	Vietnam	Southeast_Asia	1994	Wong et al. 2016	4.3.1.1	-
10540_1_18	ERR352615	Vietnam	Southeast_Asia	1995	Wong et al. 2016	4.3.1.1	-
10540_1_19	ERR352616	Vietnam	Southeast_Asia	1996	Wong et al. 2016	4.3.1.1	-
10540_1_20	ERR352617	Vietnam	Southeast_Asia	1994	Wong et al. 2016	4.3.1.1	-
10540_1_21	ERR352618	Vietnam	Southeast_Asia	1995	Wong et al. 2016	4.3.1.1	-
10540_1_22	ERR352619	Vietnam	Southeast_Asia	1996	Wong et al. 2016	4.3.1.1	-
10540_1_23	ERR352620	Vietnam	Southeast_Asia	1996	Wong et al. 2016	4.3.1.1	-
10540_1_24	ERR352621	Vietnam	Southeast_Asia	1995	Wong et al. 2016	4.3.1.1	-
10540_1_26	ERR352623	Vietnam	Southeast_Asia	1996	Wong et al. 2016	4.3.1.1	-
10540_1_27	ERR352624	Vietnam	Southeast_Asia	1996	Wong et al. 2016	4.3.1.1	-
10540_1_28	ERR352625	Vietnam	Southeast_Asia	1995	Wong et al. 2016	4.3.1.1	-
10540_1_29	ERR352626	Vietnam	Southeast_Asia	1995	Wong et al. 2016	4.3.1.1	-
10540_1_30	ERR352627	Vietnam	Southeast_Asia	1996	Wong et al. 2016	4.3.1.1	-
10540_1_31	ERR352628	Vietnam	Southeast_Asia	1995	Wong et al. 2016	4.3.1.1	-
10540_1_32	ERR352629	Vietnam	Southeast_Asia	1996	Wong et al. 2016	4.3.1.1	-
10540_1_34	ERR352631	Vietnam	Southeast_Asia	1996	Wong et al. 2016	4.3.1.1	-
10540_1_35	ERR352632	Vietnam	Southeast_Asia	1995	Wong et al. 2016	4.3.1.1	-
10540_1_36	ERR352633	Vietnam	Southeast_Asia	1995	Wong et al. 2016	4.3.1.1	-
10540_1_38	ERR352635	Vietnam	Southeast_Asia	1994	Wong et al. 2016	4.3.1.1	-
10540_1_39	ERR352636	Vietnam	Southeast_Asia	1995	Wong et al. 2016	4.3.1.1	-
10540_1_40	ERR352637	Vietnam	Southeast_Asia	1996	Wong et al. 2016	4.3.1.1	-
10540_1_41	ERR352638	Vietnam	Southeast_Asia	1996	Wong et al. 2016	4.3.1.1	-
10540_1_42	ERR352639	Vietnam	Southeast_Asia	1996	Wong et al. 2016	4.3.1.1	-
10540_1_43	ERR352640	Vietnam	Southeast_Asia	1996	Wong et al. 2016	4.3.1.1	-
10540_1_44	ERR352641	Vietnam	Southeast_Asia	1994	Wong et al. 2016	4.3.1.1	-
10540_1_45	ERR352642	Vietnam	Southeast_Asia	1994	Wong et al. 2016	4.3.1.1	-
10540_1_46	ERR352643	Vietnam	Southeast_Asia	1997	Wong et al. 2016	4.3.1.1	-
10540_1_48	ERR352645	Vietnam	Southeast_Asia	1994	Wong et al. 2016	4.3.1.1	-
10540_1_49	ERR352646	Vietnam	Southeast_Asia	1997	Wong et al. 2016	4.3.1.1	-
10540_1_51	ERR352648	Vietnam	Southeast_Asia	1994	Wong et al. 2016	4.3.1.1	-
10540_1_52	ERR352649	Vietnam	Southeast_Asia	1997	Wong et al. 2016	4.3.1.1	-
10540_1_55	ERR352652	Vietnam	Southeast_Asia	1997	Wong et al. 2016	4.3.1.1	gyrB-S464F
10540_1_57	ERR352654	Vietnam	Southeast_Asia	1997	Wong et al. 2016	4.3.1.1	gyrB-S464F
10540_1_58	ERR352655	Vietnam	Southeast_Asia	1995	Wong et al. 2016	4.3.1.1	-
10540_1_59	ERR352656	Vietnam	Southeast_Asia	1997	Wong et al. 2016	4.3.1.1	-
10540_1_61	ERR352658	Vietnam	Southeast_Asia	1994	Wong et al. 2016	4.3.1.1	-
10540_1_63	ERR352661	Vietnam	Southeast_Asia	1997	Wong et al. 2016	4.3.1.1	-
10540_1_64	ERR352662	Vietnam	Southeast_Asia	1997	Wong et al. 2016	4.3.1.1	-
10540_1_65	ERR352663	Vietnam	Southeast_Asia	1998	Wong et al. 2016	4.3.1.1	gyrB-S464F
10540_1_67	ERR352667	Vietnam	Southeast_Asia	1997	Wong et al. 2016	4.3.1.1	gyrB-S464F
10540_1_68	ERR352669	Vietnam	Southeast_Asia	1994	Wong et al. 2016	4.3.1.1	-
10540_1_69	ERR352671	Vietnam	Southeast_Asia	1999	Wong et al. 2016	4.3.1.1	-
10540_1_70	ERR352673	Vietnam	Southeast_Asia	1997	Wong et al. 2016	4.3.1.1	-
10540_1_73	ERR352679	Vietnam	Southeast_Asia	1997	Wong et al. 2016	4.3.1.1	-
10540_1_74	ERR352681	Vietnam	Southeast_Asia	1997	Wong et al. 2016	4.3.1.1	-
10540_1_76	ERR352685	Vietnam	Southeast_Asia	1997	Wong et al. 2016	4.3.1.1	-
10540_1_78	ERR352689	Vietnam	Southeast_Asia	1994	Wong et al. 2016	4.3.1.1	-
10540_1_8	ERR352605	Vietnam	Southeast_Asia	1995	Wong et al. 2016	4.3.1.1	-
10540_1_82	ERR352697	Vietnam	Southeast_Asia	1995	Wong et al. 2016	4.3.1.1	-
10540_1_85	ERR352703	Vietnam	Southeast_Asia	1994	Wong et al. 2016	4.3.1.1	-
10540_1_88	ERR352709	Vietnam	Southeast_Asia	1994	Wong et al. 2016	4.3.1.1	-
10540_1_89	ERR352711	Vietnam	Southeast_Asia	1994	Wong et al. 2016	4.3.1.1	-
10540_1_9	ERR352606	Vietnam	Southeast_Asia	1995	Wong et al. 2016	4.3.1.1	-
10540_1_90	ERR352713	Vietnam	Southeast_Asia	1994	Wong et al. 2016	4.3.1.1	-
10540_1_91	ERR352715	Vietnam	Southeast_Asia	1994	Wong et al. 2016	4.3.1.1	-
10540_1_92	ERR352717	Vietnam	Southeast_Asia	1994	Wong et al. 2016	4.3.1.1	-
10540_1_93	ERR352719	Vietnam	Southeast_Asia	1994	Wong et al. 2016	4.3.1.1	-
10540_1_94	ERR352721	Vietnam	Southeast_Asia	1994	Wong et al. 2016	4.3.1.1	-
10540_1_96	ERR352725	Vietnam	Southeast_Asia	1994	Wong et al. 2016	4.3.1.1	-
10561_2_24	ERR357599	Vietnam	Southeast_Asia	1994	Wong et al. 2016	4.3.1.1	-
10561_2_43	ERR357618	Vietnam	Southeast_Asia	1995	Wong et al. 2016	4.3.1.1	-
10561_2_67	ERR357642	Vietnam	Southeast_Asia	1994	Wong et al. 2016	4.3.1.1	-
10561_2_68	ERR357643	Vietnam	Southeast_Asia	1994	Wong et al. 2016	4.3.1.1	-
10561_2_69	ERR357644	Vietnam	Southeast_Asia	1995	Wong et al. 2016	4.3.1.1	-
10561_2_70	ERR357645	Vietnam	Southeast_Asia	1994	Wong et al. 2016	4.3.1.1	-
10561_2_72	ERR357647	Vietnam	Southeast_Asia	1995	Wong et al. 2016	4.3.1.1	-
10561_2_74	ERR357649	Vietnam	Southeast_Asia	1994	Wong et al. 2016	4.3.1.1	-
10561_2_76	ERR357651	Vietnam	Southeast_Asia	1993	Wong et al. 2016	4.3.1.1	-
10561_2_79	ERR357654	Vietnam	Southeast_Asia	1997	Wong et al. 2016	4.3.1.1	-
10561_2_80	ERR357655	Vietnam	Southeast_Asia	1994	Wong et al. 2016	4.3.1.1	-
10561_2_82	ERR357657	Vietnam	Southeast_Asia	1994	Wong et al. 2016	4.3.1.1	-
10561_2_84	ERR357659	Vietnam	Southeast_Asia	1993	Wong et al. 2016	4.3.1.1	-
10561_2_86	ERR357661	Vietnam	Southeast_Asia	1994	Wong et al. 2016	4.3.1.1	-
10561_2_40	ERR357615	Western_Asia	Western_Asia	2002	Wong et al. 2016	4.3.1.1	-
10492_1_28	ERR352281	India	South_Asia	2011	Wong et al. 2016	4.3.1	gyrA-S83Y
10492_1_74	ERR352327	India	South_Asia	2011	Wong et al. 2016	4.3.1	gyrA-S83Y
10493_1_18	ERR352443	India	South_Asia	2012	Wong et al. 2016	4.3.1	gyrA-S83Y
10493_1_21	ERR352446	India	South_Asia	2012	Wong et al. 2016	4.3.1	gyrA-S83Y
10493_1_24	ERR352449	India	South_Asia	2011	Wong et al. 2016	4.3.1	gyrA-S83Y
11642_2_32	ERR422780	India	South_Asia	2010	Wong et al. 2016	4.3.1	gyrA-S83Y
11642_2_81	ERR422828	India	South_Asia	2012	Wong et al. 2016	4.3.1	gyrA-S83Y
11800_1_54	ERR1017068	India	South_Asia	2007	Wong et al. 2016	4.3.1	gyrA-S83Y
11800_1_63	ERR1017075	India	South_Asia	2007	Wong et al. 2016	4.3.1	gyrA-S83Y
9475_4_48	ERR279344	India	South_Asia	2006	Wong et al. 2016	4.3.1	gyrA-S83Y
9475_4_49	ERR279345	India	South_Asia	2007	Wong et al. 2016	4.3.1	gyrA-S83Y
11800_1_80	ERR1017090	Kuwait_India	Multiple	2008	Wong et al. 2016	4.3.1	gyrA-S83Y
11800_1_82	ERR1017092	Kuwait_India	Multiple	2008	Wong et al. 2016	4.3.1	gyrA-S83Y
10493_1_26	ERR352451	Sri Lanka	South_Asia	2011	Wong et al. 2016	4.3.1	gyrA-S83Y
10349_1_58	ERR343306	Thailand	Southeast_Asia	2010	Wong et al. 2016	4.3.1	gyrA-S83Y
11642_2_49	ERR422796	Unknown	Unknown	2010	Wong et al. 2016	4.3.1	gyrA-S83Y
11642_2_51	ERR422798	Unknown	Unknown	2010	Wong et al. 2016	4.3.1	gyrA-S83Y
11800_1_9	ERR1017040	Unknown	Unknown	2005	Wong et al. 2016	4.3.1	gyrA-S83Y
12045_3_70	ERR485127	Unknown	Unknown	2005	Wong et al. 2016	4.3.1	gyrA-S83Y
10492_1_22	ERR352275	India	South_Asia	2011	Wong et al. 2016	4.3.1	gyrA-S83F
10492_1_83	ERR352336	India	South_Asia	2011	Wong et al. 2016	4.3.1	gyrA-S83F
10541_2_18	ERR352951	India	South_Asia	2011	Wong et al. 2016	4.3.1	gyrA-S83F
10561_2_6	ERR357581	India	South_Asia	2011	Wong et al. 2016	4.3.1	gyrA-S83F
10561_2_61	ERR357636	India	South_Asia	2010	Wong et al. 2016	4.3.1	gyrA-S83F
10562_2_74	ERR357829	India	South_Asia	2011	Wong et al. 2016	4.3.1	gyrA-S83F
11642_2_72	ERR422819	India	South_Asia	2011	Wong et al. 2016	4.3.1	gyrA-S83F
10492_1_86	ERR352339	Pakistan	South_Asia	2011	Wong et al. 2016	4.3.1	gyrA-S83F
10493_1_27	ERR352452	Pakistan	South_Asia	2011	Wong et al. 2016	4.3.1	gyrA-S83F
10562_2_39	ERR357794	Pakistan	South_Asia	2011	Wong et al. 2016	4.3.1	gyrA-S83F
10562_2_62	ERR357817	Pakistan	South_Asia	2011	Wong et al. 2016	4.3.1	gyrA-S83F
10592_2_11	ERR360459	Pakistan	South_Asia	2003	Wong et al. 2016	4.3.1	gyrA-S83F
10592_2_23	ERR360471	Pakistan	South_Asia	2003	Wong et al. 2016	4.3.1	gyrA-S83F
10592_2_24	ERR360472	Pakistan	South_Asia	2003	Wong et al. 2016	4.3.1	gyrA-S83F
10592_2_26	ERR360474	Pakistan	South_Asia	2003	Wong et al. 2016	4.3.1	gyrA-S83F
10592_2_30	ERR360478	Pakistan	South_Asia	2003	Wong et al. 2016	4.3.1	gyrA-S83F
10592_2_33	ERR360481	Pakistan	South_Asia	2003	Wong et al. 2016	4.3.1	gyrA-S83F
10592_2_9	ERR360457	Pakistan	South_Asia	2003	Wong et al. 2016	4.3.1	gyrA-S83F
11642_2_56	ERR422803	Pakistan	South_Asia	2011	Wong et al. 2016	4.3.1	gyrA-S83F
11642_2_86	ERR422833	Pakistan	South_Asia	2012	Wong et al. 2016	4.3.1	gyrA-S83F
11642_2_87	ERR422834	Pakistan	South_Asia	2012	Wong et al. 2016	4.3.1	gyrA-S83F
11800_1_32	ERR1017052	Pakistan	South_Asia	2006	Wong et al. 2016	4.3.1	gyrA-S83F
10562_2_14	ERR357769	Southeast Asia	Southeast_Asia	2011	Wong et al. 2016	4.3.1	gyrA-S83F
10493_1_49	ERR352474	Unknown	Unknown	2011	Wong et al. 2016	4.3.1	gyrA-S83F
11642_2_69	ERR422816	Unknown	Unknown	2011	Wong et al. 2016	4.3.1	gyrA-S83F
11642_2_7	ERR422757	Unknown	Unknown	2009	Wong et al. 2016	4.3.1	gyrA-S83F
12045_3_72	ERR485129	Unknown	Unknown	2005	Wong et al. 2016	4.3.1	gyrA-D87N
10349_1_24	ERR343272	India	South_Asia	2006	Wong et al. 2016	4.3.1.1	gyrB-S464F
9475_6_67	ERR279164	Malawi	East_Africa	2011	Wong et al. 2016	4.3.1.1.EA1	-
10492_1_64	ERR352317	Fiji	Oceania	1993	Wong et al. 2016	4.2.3	-
8490_6_42	ERR213260	Fiji	Oceania	1996	Wong et al. 2016	4.2.3	-
8490_6_43	ERR213261	Fiji	Oceania	1996	Wong et al. 2016	4.2.3	-
8490_6_47	ERR213265	Fiji	Oceania	1996	Wong et al. 2016	4.2.3	-
8490_6_51	ERR213269	Fiji	Oceania	1995	Wong et al. 2016	4.2.3	-
8490_6_53	ERR213271	Fiji	Oceania	1995	Wong et al. 2016	4.2.3	-
8490_6_54	ERR213272	Fiji	Oceania	1995	Wong et al. 2016	4.2.3	-
8490_6_58	ERR213276	Fiji	Oceania	1994	Wong et al. 2016	4.2.3	-
8490_6_59	ERR213277	Fiji	Oceania	1994	Wong et al. 2016	4.2.3	-
8490_6_60	ERR213278	Fiji	Oceania	1994	Wong et al. 2016	4.2.3	-
8490_6_61	ERR213279	Fiji	Oceania	1994	Wong et al. 2016	4.2.3	-
8490_6_69	ERR213287	Fiji	Oceania	1996	Wong et al. 2016	4.2.3	-
10060_5_80	ERR331283	Fiji	Oceania	2008	Wong et al. 2016	4.2.2	gyrA-S83F
10060_5_84	ERR331287	Fiji	Oceania	2008	Wong et al. 2016	4.2.2	gyrA-S83F
10060_5_57	ERR331260	Fiji	Oceania	2011	Wong et al. 2016	4.2.2	-
10060_5_58	ERR331261	Fiji	Oceania	2011	Wong et al. 2016	4.2.2	-
10060_5_60	ERR331263	Fiji	Oceania	2012	Wong et al. 2016	4.2.2	-
10060_5_62	ERR331265	Fiji	Oceania	2012	Wong et al. 2016	4.2.2	-
10060_5_63	ERR331266	Fiji	Oceania	2012	Wong et al. 2016	4.2.2	-
10060_5_64	ERR331267	Fiji	Oceania	2012	Wong et al. 2016	4.2.2	-
10060_5_65	ERR331268	Fiji	Oceania	2012	Wong et al. 2016	4.2.2	-
10060_5_66	ERR331269	Fiji	Oceania	2012	Wong et al. 2016	4.2.2	-
10060_5_68	ERR331271	Fiji	Oceania	2012	Wong et al. 2016	4.2.2	-
10060_5_70	ERR331273	Fiji	Oceania	2012	Wong et al. 2016	4.2.2	-
10060_5_71	ERR331274	Fiji	Oceania	2012	Wong et al. 2016	4.2.2	-
10060_5_72	ERR331275	Fiji	Oceania	2012	Wong et al. 2016	4.2.2	-
10060_5_73	ERR331276	Fiji	Oceania	2012	Wong et al. 2016	4.2.2	-
10060_5_75	ERR331278	Fiji	Oceania	2012	Wong et al. 2016	4.2.2	-
10060_5_76	ERR331279	Fiji	Oceania	2012	Wong et al. 2016	4.2.2	-
10060_5_77	ERR331280	Fiji	Oceania	2012	Wong et al. 2016	4.2.2	-
10060_5_78	ERR331281	Fiji	Oceania	2012	Wong et al. 2016	4.2.2	-
10060_5_79	ERR331282	Fiji	Oceania	2012	Wong et al. 2016	4.2.2	-
10060_5_81	ERR331284	Fiji	Oceania	2008	Wong et al. 2016	4.2.2	-
10060_5_82	ERR331285	Fiji	Oceania	2008	Wong et al. 2016	4.2.2	-
10060_5_85	ERR331288	Fiji	Oceania	2012	Wong et al. 2016	4.2.2	-
10060_5_86	ERR331289	Fiji	Oceania	2012	Wong et al. 2016	4.2.2	-
10349_1_31	ERR343279	Fiji	Oceania	2007	Wong et al. 2016	4.2.2	-
10349_1_37	ERR343285	Fiji	Oceania	2008	Wong et al. 2016	4.2.2	-
10492_1_80	ERR352333	Fiji	Oceania	2012	Wong et al. 2016	4.2.2	-
8447_8_11	ERR204254	Fiji	Oceania	2008	Wong et al. 2016	4.2.2	-
8447_8_17	ERR204260	Fiji	Oceania	2008	Wong et al. 2016	4.2.2	-
8447_8_18	ERR204261	Fiji	Oceania	2008	Wong et al. 2016	4.2.2	-
8447_8_19	ERR204262	Fiji	Oceania	2008	Wong et al. 2016	4.2.2	-
8447_8_20	ERR204263	Fiji	Oceania	2008	Wong et al. 2016	4.2.2	-
8447_8_21	ERR204264	Fiji	Oceania	2008	Wong et al. 2016	4.2.2	-
8447_8_22	ERR204265	Fiji	Oceania	2008	Wong et al. 2016	4.2.2	-
8447_8_23	ERR204266	Fiji	Oceania	2008	Wong et al. 2016	4.2.2	-
8447_8_24	ERR204267	Fiji	Oceania	2008	Wong et al. 2016	4.2.2	-
8447_8_26	ERR204269	Fiji	Oceania	2008	Wong et al. 2016	4.2.2	-
8447_8_29	ERR204272	Fiji	Oceania	2008	Wong et al. 2016	4.2.2	-
8447_8_3	ERR204246	Fiji	Oceania	2008	Wong et al. 2016	4.2.2	-
8447_8_30	ERR204273	Fiji	Oceania	2008	Wong et al. 2016	4.2.2	-
8447_8_31	ERR204274	Fiji	Oceania	2008	Wong et al. 2016	4.2.2	-
8447_8_32	ERR204275	Fiji	Oceania	2008	Wong et al. 2016	4.2.2	-
8447_8_33	ERR204276	Fiji	Oceania	2008	Wong et al. 2016	4.2.2	-
8447_8_4	ERR204247	Fiji	Oceania	2008	Wong et al. 2016	4.2.2	-
8447_8_8	ERR204251	Fiji	Oceania	2008	Wong et al. 2016	4.2.2	-
8490_5_1	ERR213219	Fiji	Oceania	2011	Wong et al. 2016	4.2.2	-
8490_5_10	ERR213228	Fiji	Oceania	2011	Wong et al. 2016	4.2.2	-
8490_5_11	ERR213229	Fiji	Oceania	2011	Wong et al. 2016	4.2.2	-
8490_5_12	ERR213230	Fiji	Oceania	2011	Wong et al. 2016	4.2.2	-
8490_5_13	ERR213231	Fiji	Oceania	2011	Wong et al. 2016	4.2.2	-
8490_5_14	ERR213232	Fiji	Oceania	2011	Wong et al. 2016	4.2.2	-
8490_5_16	ERR213234	Fiji	Oceania	2011	Wong et al. 2016	4.2.2	-
8490_5_17	ERR213235	Fiji	Oceania	2011	Wong et al. 2016	4.2.2	-
8490_5_18	ERR213236	Fiji	Oceania	2011	Wong et al. 2016	4.2.2	-
8490_5_19	ERR213237	Fiji	Oceania	2011	Wong et al. 2016	4.2.2	-
8490_5_2	ERR213220	Fiji	Oceania	2011	Wong et al. 2016	4.2.2	-
8490_5_20	ERR213238	Fiji	Oceania	2011	Wong et al. 2016	4.2.2	-
8490_5_21	ERR213239	Fiji	Oceania	2011	Wong et al. 2016	4.2.2	-
8490_5_22	ERR213240	Fiji	Oceania	2011	Wong et al. 2016	4.2.2	-
8490_5_23	ERR213241	Fiji	Oceania	2011	Wong et al. 2016	4.2.2	-
8490_5_24	ERR213242	Fiji	Oceania	2011	Wong et al. 2016	4.2.2	-
8490_5_25	ERR213243	Fiji	Oceania	2011	Wong et al. 2016	4.2.2	-
8490_5_26	ERR213244	Fiji	Oceania	2011	Wong et al. 2016	4.2.2	-
8490_5_27	ERR213245	Fiji	Oceania	2011	Wong et al. 2016	4.2.2	-
8490_5_28	ERR213246	Fiji	Oceania	2011	Wong et al. 2016	4.2.2	-
8490_5_29	ERR213247	Fiji	Oceania	2011	Wong et al. 2016	4.2.2	-
8490_5_3	ERR213221	Fiji	Oceania	2011	Wong et al. 2016	4.2.2	-
8490_5_30	ERR213248	Fiji	Oceania	2009	Wong et al. 2016	4.2.2	-
8490_5_4	ERR213222	Fiji	Oceania	2011	Wong et al. 2016	4.2.2	-
8490_5_5	ERR213223	Fiji	Oceania	2011	Wong et al. 2016	4.2.2	-
8490_5_6	ERR213224	Fiji	Oceania	2011	Wong et al. 2016	4.2.2	-
8490_5_7	ERR213225	Fiji	Oceania	2011	Wong et al. 2016	4.2.2	-
8490_5_8	ERR213226	Fiji	Oceania	2011	Wong et al. 2016	4.2.2	-
8490_5_9	ERR213227	Fiji	Oceania	2011	Wong et al. 2016	4.2.2	-
8490_6_70	ERR213288	Fiji	Oceania	2008	Wong et al. 2016	4.2.2	-
8490_6_71	ERR213289	Fiji	Oceania	2008	Wong et al. 2016	4.2.2	-
8490_6_72	ERR213290	Fiji	Oceania	2008	Wong et al. 2016	4.2.2	-
10060_5_59	ERR331262	Fiji	Oceania	2011	Wong et al. 2016	4.2.1	-
10060_5_61	ERR331264	Fiji	Oceania	2012	Wong et al. 2016	4.2.1	-
10060_5_67	ERR331270	Fiji	Oceania	2012	Wong et al. 2016	4.2.1	-
10349_1_33	ERR343281	Fiji	Oceania	2008	Wong et al. 2016	4.2.1	-
10492_1_59	ERR352312	Fiji	Oceania	1983	Wong et al. 2016	4.2.1	-
10492_1_63	ERR352316	Fiji	Oceania	1984	Wong et al. 2016	4.2.1	-
10493_1_69	ERR352494	Fiji	Oceania	1983	Wong et al. 2016	4.2.1	-
10541_2_32	ERR357457	Fiji	Oceania	1981	Wong et al. 2016	4.2.1	-
10541_2_39	ERR357464	Fiji	Oceania	1982	Wong et al. 2016	4.2.1	-
10541_2_41	ERR357466	Fiji	Oceania	1983	Wong et al. 2016	4.2.1	-
10541_2_42	ERR357467	Fiji	Oceania	1983	Wong et al. 2016	4.2.1	-
10541_2_52	ERR357477	Fiji	Oceania	1985	Wong et al. 2016	4.2.1	-
10562_2_46	ERR357801	Fiji	Oceania	1981	Wong et al. 2016	4.2.1	-
10562_2_51	ERR357806	Fiji	Oceania	1984	Wong et al. 2016	4.2.1	-
8447_8_1	ERR204244	Fiji	Oceania	2008	Wong et al. 2016	4.2.1	-
8447_8_10	ERR204253	Fiji	Oceania	2008	Wong et al. 2016	4.2.1	-
8447_8_12	ERR204255	Fiji	Oceania	2008	Wong et al. 2016	4.2.1	-
8447_8_13	ERR204256	Fiji	Oceania	2008	Wong et al. 2016	4.2.1	-
8447_8_14	ERR204257	Fiji	Oceania	2008	Wong et al. 2016	4.2.1	-
8447_8_15	ERR204258	Fiji	Oceania	2008	Wong et al. 2016	4.2.1	-
8447_8_16	ERR204259	Fiji	Oceania	2008	Wong et al. 2016	4.2.1	-
8447_8_2	ERR204245	Fiji	Oceania	2008	Wong et al. 2016	4.2.1	-
8447_8_27	ERR204270	Fiji	Oceania	2008	Wong et al. 2016	4.2.1	-
8447_8_28	ERR204271	Fiji	Oceania	2008	Wong et al. 2016	4.2.1	-
8447_8_5	ERR204248	Fiji	Oceania	2008	Wong et al. 2016	4.2.1	-
8447_8_6	ERR204249	Fiji	Oceania	2008	Wong et al. 2016	4.2.1	-
8447_8_7	ERR204250	Fiji	Oceania	2008	Wong et al. 2016	4.2.1	-
8447_8_9	ERR204252	Fiji	Oceania	2008	Wong et al. 2016	4.2.1	-
8490_5_15	ERR213233	Fiji	Oceania	2011	Wong et al. 2016	4.2.1	-
8490_5_31	ERR213249	Fiji	Oceania	2000	Wong et al. 2016	4.2.1	-
8490_5_32	ERR213250	Fiji	Oceania	2000	Wong et al. 2016	4.2.1	-
8490_5_33	ERR213251	Fiji	Oceania	1997	Wong et al. 2016	4.2.1	-
8490_5_34	ERR213252	Fiji	Oceania	1997	Wong et al. 2016	4.2.1	-
8490_5_36	ERR213254	Fiji	Oceania	1996	Wong et al. 2016	4.2.1	-
8490_6_37	ERR213255	Fiji	Oceania	1996	Wong et al. 2016	4.2.1	-
8490_6_38	ERR213256	Fiji	Oceania	1996	Wong et al. 2016	4.2.1	-
8490_6_39	ERR213257	Fiji	Oceania	1996	Wong et al. 2016	4.2.1	-
8490_6_40	ERR213258	Fiji	Oceania	1996	Wong et al. 2016	4.2.1	-
8490_6_41	ERR213259	Fiji	Oceania	1996	Wong et al. 2016	4.2.1	-
8490_6_62	ERR213280	Fiji	Oceania	1994	Wong et al. 2016	4.2.1	-
10593_2_76	ERR360689	Cameroon	Central_Africa	2006	Wong et al. 2016	4.1.1	-
10607_2_11	ERR360803	Malawi	East_Africa	2012	Wong et al. 2016	4.1.1	-
10607_2_22	ERR360814	Malawi	East_Africa	2010	Wong et al. 2016	4.1.1	-
10607_2_29	ERR360821	Malawi	East_Africa	2010	Wong et al. 2016	4.1.1	-
10607_2_3	ERR360795	Malawi	East_Africa	2010	Wong et al. 2016	4.1.1	-
10607_2_33	ERR360825	Malawi	East_Africa	2010	Wong et al. 2016	4.1.1	-
10607_2_4	ERR360796	Malawi	East_Africa	2010	Wong et al. 2016	4.1.1	-
10607_2_41	ERR360833	Malawi	East_Africa	2010	Wong et al. 2016	4.1.1	-
9475_6_10	ERR279107	Malawi	East_Africa	2011	Wong et al. 2016	4.1.1	-
9475_6_20	ERR279117	Malawi	East_Africa	2011	Wong et al. 2016	4.1.1	-
9475_6_29	ERR279126	Malawi	East_Africa	2011	Wong et al. 2016	4.1.1	-
9475_6_37	ERR279134	Malawi	East_Africa	2011	Wong et al. 2016	4.1.1	-
9475_6_42	ERR279139	Malawi	East_Africa	2011	Wong et al. 2016	4.1.1	-
9475_6_92	ERR279189	Malawi	East_Africa	2006	Wong et al. 2016	4.1.1	-
9475_6_94	ERR279191	Malawi	East_Africa	2007	Wong et al. 2016	4.1.1	-
10592_2_70	ERR360518	Mauritania	West_Africa	1998	Wong et al. 2016	4.1.1	-
10071_3_28	ERR338004	South Africa	South_Africa	2004	Wong et al. 2016	4.1.1	-
10071_3_66	ERR338042	South Africa	South_Africa	2009	Wong et al. 2016	4.1.1	-
10071_8_10	ERR338079	Samoa	Oceania	2012	Wong et al. 2016	3.5.4	gyrA-S83F
10071_8_12	ERR338081	Samoa	Oceania	2012	Wong et al. 2016	3.5.4	gyrA-S83F
10071_8_20	ERR338089	Samoa	Oceania	2012	Wong et al. 2016	3.5.4	gyrA-S83F
10071_8_21	ERR338090	Samoa	Oceania	2012	Wong et al. 2016	3.5.4	gyrA-S83F
10071_8_26	ERR338095	Samoa	Oceania	2012	Wong et al. 2016	3.5.4	gyrA-S83F
10071_8_9	ERR338078	Samoa	Oceania	2012	Wong et al. 2016	3.5.4	gyrA-S83F
10561_2_18	ERR357593	Samoa	Oceania	2012	Wong et al. 2016	3.5.4	gyrA-S83F
10561_2_42	ERR357617	Samoa	Oceania	2012	Wong et al. 2016	3.5.4	gyrA-S83F
10071_8_56	ERR338125	Samoa	Oceania	2012	Wong et al. 2016	3.5.4	gyrA-D87G
10561_2_30	ERR357605	Samoa	Oceania	2012	Wong et al. 2016	3.5.4	gyrA-D87G
10561_2_52	ERR357627	Samoa	Oceania	2012	Wong et al. 2016	3.5.4	gyrA-D87G
10349_1_30	ERR343278	Samoa	Oceania	2007	Wong et al. 2016	3.5.4	acrB-R717Q gyrA-D87N
10071_8_1	ERR338070	Samoa	Oceania	2012	Wong et al. 2016	3.5.4	-
10071_8_11	ERR338080	Samoa	Oceania	2012	Wong et al. 2016	3.5.4	-
10071_8_13	ERR338082	Samoa	Oceania	2012	Wong et al. 2016	3.5.4	-
10071_8_14	ERR338083	Samoa	Oceania	2012	Wong et al. 2016	3.5.4	-
10071_8_15	ERR338084	Samoa	Oceania	2012	Wong et al. 2016	3.5.4	-
10071_8_16	ERR338085	Samoa	Oceania	2012	Wong et al. 2016	3.5.4	-
10071_8_17	ERR338086	Samoa	Oceania	2012	Wong et al. 2016	3.5.4	-
10071_8_18	ERR338087	Samoa	Oceania	2012	Wong et al. 2016	3.5.4	-
10071_8_19	ERR338088	Samoa	Oceania	2012	Wong et al. 2016	3.5.4	-
10071_8_2	ERR338071	Samoa	Oceania	2012	Wong et al. 2016	3.5.4	-
10071_8_22	ERR338091	Samoa	Oceania	2012	Wong et al. 2016	3.5.4	-
10071_8_23	ERR338092	Samoa	Oceania	2012	Wong et al. 2016	3.5.4	-
10071_8_24	ERR338093	Samoa	Oceania	2012	Wong et al. 2016	3.5.4	-
10071_8_25	ERR338094	Samoa	Oceania	2012	Wong et al. 2016	3.5.4	-
10071_8_27	ERR338096	Samoa	Oceania	2012	Wong et al. 2016	3.5.4	-
10071_8_28	ERR338097	Samoa	Oceania	2012	Wong et al. 2016	3.5.4	-
10071_8_29	ERR338098	Samoa	Oceania	2012	Wong et al. 2016	3.5.4	-
10071_8_3	ERR338072	Samoa	Oceania	2012	Wong et al. 2016	3.5.4	-
10071_8_31	ERR338100	Samoa	Oceania	2012	Wong et al. 2016	3.5.4	-
10071_8_32	ERR338101	Samoa	Oceania	2012	Wong et al. 2016	3.5.4	-
10071_8_33	ERR338102	Samoa	Oceania	2012	Wong et al. 2016	3.5.4	-
10071_8_34	ERR338103	Samoa	Oceania	2012	Wong et al. 2016	3.5.4	-
10071_8_35	ERR338104	Samoa	Oceania	2012	Wong et al. 2016	3.5.4	-
10071_8_36	ERR338105	Samoa	Oceania	2012	Wong et al. 2016	3.5.4	-
10071_8_37	ERR338106	Samoa	Oceania	2012	Wong et al. 2016	3.5.4	-
10071_8_38	ERR338107	Samoa	Oceania	2012	Wong et al. 2016	3.5.4	-
10071_8_39	ERR338108	Samoa	Oceania	2012	Wong et al. 2016	3.5.4	-
10071_8_4	ERR338073	Samoa	Oceania	2012	Wong et al. 2016	3.5.4	-
10071_8_40	ERR338109	Samoa	Oceania	2012	Wong et al. 2016	3.5.4	-
10071_8_41	ERR338110	Samoa	Oceania	2012	Wong et al. 2016	3.5.4	-
10071_8_42	ERR338111	Samoa	Oceania	2012	Wong et al. 2016	3.5.4	-
10071_8_43	ERR338112	Samoa	Oceania	2012	Wong et al. 2016	3.5.4	-
10071_8_44	ERR338113	Samoa	Oceania	2012	Wong et al. 2016	3.5.4	-
10071_8_45	ERR338114	Samoa	Oceania	2012	Wong et al. 2016	3.5.4	-
10071_8_46	ERR338115	Samoa	Oceania	2012	Wong et al. 2016	3.5.4	-
10071_8_47	ERR338116	Samoa	Oceania	2012	Wong et al. 2016	3.5.4	-
10071_8_48	ERR338117	Samoa	Oceania	2012	Wong et al. 2016	3.5.4	-
10071_8_49	ERR338118	Samoa	Oceania	2012	Wong et al. 2016	3.5.4	-
10071_8_5	ERR338074	Samoa	Oceania	2012	Wong et al. 2016	3.5.4	-
10071_8_50	ERR338119	Samoa	Oceania	2012	Wong et al. 2016	3.5.4	-
10071_8_51	ERR338120	Samoa	Oceania	2012	Wong et al. 2016	3.5.4	-
10071_8_53	ERR338122	Samoa	Oceania	2012	Wong et al. 2016	3.5.4	-
10071_8_54	ERR338123	Samoa	Oceania	2012	Wong et al. 2016	3.5.4	-
10071_8_55	ERR338124	Samoa	Oceania	2012	Wong et al. 2016	3.5.4	-
10071_8_58	ERR338127	Samoa	Oceania	2012	Wong et al. 2016	3.5.4	-
10071_8_6	ERR338075	Samoa	Oceania	2012	Wong et al. 2016	3.5.4	-
10071_8_7	ERR338076	Samoa	Oceania	2012	Wong et al. 2016	3.5.4	-
10071_8_8	ERR338077	Samoa	Oceania	2012	Wong et al. 2016	3.5.4	-
10349_1_1	ERR343249	Samoa	Oceania	2002	Wong et al. 2016	3.5.4	-
10349_1_18	ERR343266	Samoa	Oceania	2004	Wong et al. 2016	3.5.3	-
10349_1_19	ERR343267	Samoa	Oceania	2004	Wong et al. 2016	3.5.4	-
10349_1_26	ERR343274	Samoa	Oceania	2006	Wong et al. 2016	3.5.4	-
10349_1_28	ERR343276	Samoa	Oceania	2007	Wong et al. 2016	3.5.4	-
10349_1_29	ERR343277	Samoa	Oceania	2007	Wong et al. 2016	3.5.3	-
10349_1_32	ERR343280	Samoa	Oceania	2007	Wong et al. 2016	3.5.4	-
10349_1_35	ERR343283	Samoa	Oceania	2008	Wong et al. 2016	3.5.4	-
10349_1_36	ERR343284	Samoa	Oceania	2008	Wong et al. 2016	3.5.4	-
10349_1_44	ERR343292	Samoa	Oceania	2009	Wong et al. 2016	3.5.4	-
10349_1_48	ERR343296	Samoa	Oceania	2009	Wong et al. 2016	3.5.4	-
10349_1_49	ERR343297	Samoa	Oceania	2009	Wong et al. 2016	3.5.4	-
10349_1_50	ERR343298	Samoa	Oceania	2009	Wong et al. 2016	3.5.4	-
10349_1_51	ERR343299	Samoa	Oceania	2009	Wong et al. 2016	3.5.4	-
10349_1_56	ERR343304	Samoa	Oceania	2010	Wong et al. 2016	3.5.4	-
10349_1_57	ERR343305	Samoa	Oceania	2010	Wong et al. 2016	3.5.3	-
10349_1_62	ERR343310	Samoa	Oceania	2010	Wong et al. 2016	3.5.4	-
10349_1_63	ERR343311	Samoa	Oceania	2010	Wong et al. 2016	3.5.4	-
10349_1_64	ERR343312	Samoa	Oceania	2011	Wong et al. 2016	3.5.4	-
10349_1_65	ERR343313	Samoa	Oceania	2011	Wong et al. 2016	3.5.4	-
10349_1_68	ERR343316	Samoa	Oceania	2011	Wong et al. 2016	3.5.4	-
10349_1_7	ERR343255	Samoa	Oceania	2002	Wong et al. 2016	3.5.4	-
10492_1_5	ERR352258	Samoa	Oceania	2010	Wong et al. 2016	3.5.3	-
10492_1_8	ERR352261	Samoa	Oceania	2011	Wong et al. 2016	3.5.4	-
10492_1_81	ERR352334	Samoa	Oceania	2012	Wong et al. 2016	3.5.4	-
10493_1_12	ERR352437	Samoa	Oceania	2011	Wong et al. 2016	3.5.4	-
10493_1_4	ERR352429	Samoa	Oceania	2009	Wong et al. 2016	3.5.4	-
10493_1_5	ERR352430	Samoa	Oceania	2009	Wong et al. 2016	3.5.4	-
10493_1_54	ERR352479	Samoa	Oceania	2004	Wong et al. 2016	3.5.4	-
10493_1_55	ERR352480	Samoa	Oceania	2004	Wong et al. 2016	3.5.4	-
10493_1_56	ERR352481	Samoa	Oceania	2005	Wong et al. 2016	3.5.4	-
10493_1_59	ERR352484	Samoa	Oceania	2008	Wong et al. 2016	3.5.4	-
10493_1_6	ERR352431	Samoa	Oceania	2009	Wong et al. 2016	3.5.4	-
10493_1_60	ERR352485	Samoa	Oceania	2008	Wong et al. 2016	3.5.4	-
10493_1_61	ERR352486	Samoa	Oceania	2008	Wong et al. 2016	3.5.3	-
10493_1_7	ERR352432	Samoa	Oceania	2011	Wong et al. 2016	3.5.4	-
10541_2_3	ERR357440	Samoa	Oceania	2009	Wong et al. 2016	3.5.4	-
10541_2_43	ERR357468	Samoa	Oceania	1992	Wong et al. 2016	3.5.4	-
10561_2_23	ERR357598	Samoa	Oceania	2012	Wong et al. 2016	3.5.4	-
10561_2_36	ERR357611	Samoa	Oceania	2012	Wong et al. 2016	3.5.4	-
10561_2_49	ERR357624	Samoa	Oceania	2012	Wong et al. 2016	3.5.4	-
10562_2_26	ERR357781	Samoa	Oceania	2010	Wong et al. 2016	3.5.4	-
10562_2_3	ERR357758	Samoa	Oceania	2009	Wong et al. 2016	3.5.4	-
10562_2_4	ERR357759	Samoa	Oceania	2010	Wong et al. 2016	3.5.4	-
10562_2_44	ERR357799	Samoa	Oceania	2008	Wong et al. 2016	3.5.4	-
10562_2_5	ERR357760	Samoa	Oceania	2011	Wong et al. 2016	3.5.4	-
10562_2_61	ERR357816	Samoa	Oceania	2011	Wong et al. 2016	3.5.4	-
10562_2_80	ERR357835	Samoa	Oceania	2012	Wong et al. 2016	3.5.4	-
10562_2_84	ERR357839	Samoa	Oceania	2012	Wong et al. 2016	3.5.4	-
10562_2_85	ERR357840	Samoa	Oceania	2012	Wong et al. 2016	3.5.4	-
10492_1_39	ERR352292	Unknown	Unknown	2011	Wong et al. 2016	3.5.4	-
10493_1_63	ERR352488	Unknown	Unknown	2011	Wong et al. 2016	3.5.3	-
10060_6_12	ERR331309	Laos	Southeast_Asia	2009	Wong et al. 2016	3.5.2	-
10060_6_15	ERR331312	Laos	Southeast_Asia	2010	Wong et al. 2016	3.5.2	-
10060_6_16	ERR331313	Laos	Southeast_Asia	2010	Wong et al. 2016	3.5.2	-
10060_6_17	ERR331314	Laos	Southeast_Asia	2010	Wong et al. 2016	3.5.2	-
10060_6_18	ERR331315	Laos	Southeast_Asia	2010	Wong et al. 2016	3.5.2	-
10493_1_76	ERR352501	Fiji	Oceania	1985	Wong et al. 2016	3.5.1	-
10492_1_37	ERR352290	Bangladesh	South_Asia	2010	Wong et al. 2016	3.3.2.Bd2	gyrA-D87N
11642_2_20	ERR422769	Bangladesh	South_Asia	2010	Wong et al. 2016	3.3.2.Bd2	gyrA-D87N
11642_2_22	ERR422771	Bangladesh	South_Asia	2010	Wong et al. 2016	3.3.2.Bd2	gyrA-D87N
11642_2_24	ERR422773	Bangladesh	South_Asia	2010	Wong et al. 2016	3.3.2.Bd2	gyrA-D87N
11642_2_25	ERR422774	Bangladesh	South_Asia	2010	Wong et al. 2016	3.3.2.Bd2	gyrA-D87N
12045_3_83	ERR485140	Bangladesh	South_Asia	2007	Wong et al. 2016	3.3.2.Bd2	gyrA-D87N
12045_3_88	ERR485145	Bangladesh	South_Asia	2008	Wong et al. 2016	3.3.2.Bd2	gyrA-D87N
10562_2_17	ERR357772	Unknown	Unknown	2011	Wong et al. 2016	3.3.2.Bd2	gyrA-D87N
12045_3_90	ERR485147	Unknown	Unknown	2009	Wong et al. 2016	3.3.2.Bd2	gyrA-D87N
10492_1_45	ERR352298	Bangladesh	South_Asia	2010	Wong et al. 2016	3.3.2.Bd1	gyrA-S83F
10562_2_19	ERR357774	Bangladesh	South_Asia	2011	Wong et al. 2016	3.3.2.Bd1	gyrA-S83F
11642_2_4	ERR422754	Bangladesh	South_Asia	2009	Wong et al. 2016	3.3.2.Bd1	gyrA-S83F
11642_2_75	ERR422822	Bangladesh	South_Asia	2011	Wong et al. 2016	3.3.2.Bd1	gyrA-S83F
10071_3_12	ERR337988	Bangladesh	South_Asia	2012	Wong et al. 2016	3.3.2	gyrA-S83Y
10071_3_15	ERR337991	Bangladesh	South_Asia	2012	Wong et al. 2016	3.3.2	gyrA-S83Y
10071_3_16	ERR337992	Bangladesh	South_Asia	2012	Wong et al. 2016	3.3.2	gyrA-S83Y
10071_3_3	ERR337979	Bangladesh	South_Asia	2012	Wong et al. 2016	3.3.2	gyrA-S83Y
10071_3_5	ERR337981	Bangladesh	South_Asia	2012	Wong et al. 2016	3.3.2	gyrA-S83Y
10071_3_6	ERR337982	Bangladesh	South_Asia	2012	Wong et al. 2016	3.3.2	gyrA-S83Y
10071_3_7	ERR337983	Bangladesh	South_Asia	2012	Wong et al. 2016	3.3.2	gyrA-S83Y
10071_3_9	ERR337985	Bangladesh	South_Asia	2012	Wong et al. 2016	3.3.2	gyrA-S83Y
11642_2_18	ERR422767	Bangladesh_India	South_Asia	2010	Wong et al. 2016	3.3.2	gyrA-S83F
11642_2_19	ERR422768	Bangladesh_India	South_Asia	2010	Wong et al. 2016	3.3.2	gyrA-S83F
10592_2_67	ERR360515	India	South_Asia	1997	Wong et al. 2016	3.3.2	gyrA-S83F
8616_4_57	ERR420433	India	South_Asia	2009	Wong et al. 2016	3.3.2	gyrA-S83F
10561_2_2	ERR357577	Nepal	South_Asia	2011	Wong et al. 2016	3.3.2	gyrA-S83F
10561_2_20	ERR357595	Nepal	South_Asia	2011	Wong et al. 2016	3.3.2	gyrA-S83F
11642_2_23	ERR422772	Bangladesh	South_Asia	2010	Wong et al. 2016	3.3.2.Bd2	gyrA-D87N
10349_1_87	ERR343335	Bangladesh	South_Asia	1998	Wong et al. 2016	3.3.2	-
11800_1_37	ERR1017055	Bangladesh	South_Asia	2006	Wong et al. 2016	3.3.2	-
10425_1_5	ERR349335	Nepal	South_Asia	2011	Wong et al. 2016	3.3.2	-
10561_2_25	ERR357600	Nepal	South_Asia	2011	Wong et al. 2016	3.3.2	-
10561_2_37	ERR357612	Nepal	South_Asia	2011	Wong et al. 2016	3.3.2	-
10492_1_71	ERR352324	India	South_Asia	2011	Wong et al. 2016	3.3.1	gyrA-S83F
10493_1_13	ERR352438	India	South_Asia	2011	Wong et al. 2016	3.3.1	gyrA-S83F
10562_2_7	ERR357762	India	South_Asia	2011	Wong et al. 2016	3.3.1	gyrA-S83F
10562_2_71	ERR357826	India	South_Asia	2011	Wong et al. 2016	3.3.1	gyrA-S83F
10492_1_10	ERR352263	Myanmar	Southeast_Asia	2012	Wong et al. 2016	3.3.1	gyrA-S83F
10541_2_4	ERR357441	Myanmar	Southeast_Asia	2012	Wong et al. 2016	3.3.1	gyrA-S83F
11642_2_29	ERR422778	Unknown	Unknown	2010	Wong et al. 2016	3.3.1	gyrA-S83F
10593_2_41	ERR360654	Cape Verde	West_Africa	2000	Wong et al. 2016	3.3.1	-
10562_2_86	ERR357841	Fiji	Oceania	2011	Wong et al. 2016	3.3.1	-
10492_1_70	ERR352323	Iraq	Western_Asia	2011	Wong et al. 2016	3.3.1	-
10071_8_84	ERR338153	Kenya	East_Africa	2009	Wong et al. 2016	3.3.1	-
10071_8_93	ERR338162	Kenya	East_Africa	2009	Wong et al. 2016	3.3.1	-
10607_2_30	ERR360822	Malawi	East_Africa	2010	Wong et al. 2016	3.3.1	-
9475_6_43	ERR279140	Malawi	East_Africa	2011	Wong et al. 2016	3.3.1	-
10592_2_16	ERR360464	Pakistan	South_Asia	2003	Wong et al. 2016	3.3.1	-
10592_2_6	ERR360454	Pakistan	South_Asia	2003	Wong et al. 2016	3.3.1	-
11800_1_89	ERR1017098	Pakistan	South_Asia	2009	Wong et al. 2016	3.3.1	-
10071_3_51	ERR338027	South Africa	South_Africa	2010	Wong et al. 2016	3.3.1	-
10071_3_54	ERR338030	South Africa	South_Africa	2009	Wong et al. 2016	3.3.1	-
10071_3_55	ERR338031	South Africa	South_Africa	2011	Wong et al. 2016	3.3.1	-
10071_3_61	ERR338037	South Africa	South_Africa	2012	Wong et al. 2016	3.3.1	-
10071_3_63	ERR338039	South Africa	South_Africa	2009	Wong et al. 2016	3.3.1	-
10060_6_74	ERR331371	Tanzania	East_Africa	2007	Wong et al. 2016	3.3.1	-
7468_7_53	ERR108652	Tanzania	East_Africa	2009	Wong et al. 2016	3.3.1	-
7468_7_54	ERR108653	Tanzania	East_Africa	2009	Wong et al. 2016	3.3.1	-
7468_7_56	ERR108655	Tanzania	East_Africa	2009	Wong et al. 2016	3.3.1	-
7468_7_72	ERR108671	Tanzania	East_Africa	2010	Wong et al. 2016	3.3.1	-
7468_7_73	ERR108672	Tanzania	East_Africa	2009	Wong et al. 2016	3.3.1	-
7468_7_78	ERR108677	Tanzania	East_Africa	2009	Wong et al. 2016	3.3.1	-
7468_7_81	ERR108680	Tanzania	East_Africa	2010	Wong et al. 2016	3.3.1	-
7468_7_82	ERR108681	Tanzania	East_Africa	2010	Wong et al. 2016	3.3.1	-
7468_7_85	ERR108684	Tanzania	East_Africa	2010	Wong et al. 2016	3.3.1	-
7468_7_91	ERR108690	Tanzania	East_Africa	2010	Wong et al. 2016	3.3.1	-
7468_7_93	ERR108692	Tanzania	East_Africa	2009	Wong et al. 2016	3.3.1	-
10071_3_10	ERR337986	Bangladesh	South_Asia	2012	Wong et al. 2016	3.2.2	gyrA-S83F
10492_1_50	ERR352303	Bangladesh	South_Asia	2010	Wong et al. 2016	3.2.2	gyrA-S83F
10562_2_25	ERR357780	Bangladesh	South_Asia	2010	Wong et al. 2016	3.2.2	gyrA-S83F
11642_2_73	ERR422820	Bangladesh	South_Asia	2011	Wong et al. 2016	3.2.2	gyrA-S83F
11800_1_78	ERR1017088	Bangladesh	South_Asia	2008	Wong et al. 2016	3.2.2	gyrA-S83F
10493_1_29	ERR352454	India	South_Asia	2011	Wong et al. 2016	3.2.2	gyrA-S83F
10493_1_32	ERR352457	India	South_Asia	2011	Wong et al. 2016	3.2.2	gyrA-S83F
11642_2_85	ERR422832	Pakistan	South_Asia	2012	Wong et al. 2016	3.2.2	gyrA-S83F
10349_1_45	ERR343293	Southeast Asia	Southeast_Asia	2009	Wong et al. 2016	3.2.2	gyrA-S83F
10561_2_32	ERR357607	Nepal	South_Asia	2011	Wong et al. 2016	3.2.2	gyrA-D87N
10592_2_15	ERR360463	Pakistan	South_Asia	2003	Wong et al. 2016	3.2.2	gyrA-D87G
10592_2_25	ERR360473	Pakistan	South_Asia	2003	Wong et al. 2016	3.2.2	gyrA-D87G
10592_2_27	ERR360475	Pakistan	South_Asia	2003	Wong et al. 2016	3.2.2	gyrA-D87G
10592_2_29	ERR360477	Pakistan	South_Asia	2003	Wong et al. 2016	3.2.2	-
10492_1_32	ERR352285	India	South_Asia	2011	Wong et al. 2016	3.2.1	gyrA-S83F
10562_2_70	ERR357825	India	South_Asia	2011	Wong et al. 2016	3.2.1	gyrA-S83F
10209_5_13	ERR340769	Cambodia	Southeast_Asia	2007	Wong et al. 2016	3.2.1	-
10209_5_9	ERR340765	Cambodia	Southeast_Asia	2007	Wong et al. 2016	3.2.1	-
9870_8_17	ERR319418	Cambodia	Southeast_Asia	2009	Wong et al. 2016	3.2.1	-
9870_8_61	ERR319462	Cambodia	Southeast_Asia	2011	Wong et al. 2016	3.2.1	-
10593_2_29	ERR360642	Indonesia	Southeast_Asia	1976	Wong et al. 2016	3.2.1	-
10060_6_11	ERR331308	Laos	Southeast_Asia	2009	Wong et al. 2016	3.2.1	-
10060_6_14	ERR331311	Laos	Southeast_Asia	2009	Wong et al. 2016	3.2.1	-
10060_6_24	ERR331321	Laos	Southeast_Asia	2008	Wong et al. 2016	3.2.1	-
10060_6_26	ERR331323	Laos	Southeast_Asia	2009	Wong et al. 2016	3.2.1	-
10060_6_27	ERR331324	Laos	Southeast_Asia	2009	Wong et al. 2016	3.2.1	-
10060_6_35	ERR331332	Laos	Southeast_Asia	2010	Wong et al. 2016	3.2.1	-
10060_6_44	ERR331341	Laos	Southeast_Asia	2003	Wong et al. 2016	3.2.1	-
10060_6_56	ERR331353	Laos	Southeast_Asia	2004	Wong et al. 2016	3.2.1	-
10060_6_57	ERR331354	Laos	Southeast_Asia	2004	Wong et al. 2016	3.2.1	-
10060_6_6	ERR331303	Laos	Southeast_Asia	2008	Wong et al. 2016	3.2.1	-
10060_6_66	ERR331363	Laos	Southeast_Asia	2010	Wong et al. 2016	3.2.1	-
10060_6_67	ERR331364	Laos	Southeast_Asia	2010	Wong et al. 2016	3.2.1	-
10060_6_7	ERR331304	Laos	Southeast_Asia	2009	Wong et al. 2016	3.2.1	-
10060_6_8	ERR331305	Laos	Southeast_Asia	2009	Wong et al. 2016	3.2.1	-
10060_6_9	ERR331306	Laos	Southeast_Asia	2009	Wong et al. 2016	3.2.1	-
10209_5_29	ERR340785	Laos	Southeast_Asia	2001	Wong et al. 2016	3.2.1	gyrB-S464Y
10209_5_30	ERR340786	Laos	Southeast_Asia	2001	Wong et al. 2016	3.2.1	gyrB-S464Y
10209_5_32	ERR340788	Laos	Southeast_Asia	2002	Wong et al. 2016	3.2.1	-
10209_5_37	ERR340793	Laos	Southeast_Asia	2002	Wong et al. 2016	3.2.1	-
10209_5_45	ERR340801	Laos	Southeast_Asia	2002	Wong et al. 2016	3.2.1	-
10209_5_49	ERR340805	Laos	Southeast_Asia	2002	Wong et al. 2016	3.2.1	-
10209_5_57	ERR340811	Laos	Southeast_Asia	2003	Wong et al. 2016	3.2.1	-
10396_8_20	ERR352253	Laos	Southeast_Asia	2003	Wong et al. 2016	3.2.1	-
10425_1_40	ERR349370	Vietnam	Southeast_Asia	1993	Wong et al. 2016	3.2.1	-
10425_1_67	ERR349397	Vietnam	Southeast_Asia	1994	Wong et al. 2016	3.2.1	-
10425_1_70	ERR349400	Vietnam	Southeast_Asia	1993	Wong et al. 2016	3.2.1	-
10425_1_81	ERR349411	Vietnam	Southeast_Asia	1994	Wong et al. 2016	3.2.1	-
10425_1_85	ERR349415	Vietnam	Southeast_Asia	1994	Wong et al. 2016	3.2.1	-
10425_1_93	ERR349423	Vietnam	Southeast_Asia	1994	Wong et al. 2016	3.2.1	-
10425_1_96	ERR349426	Vietnam	Southeast_Asia	1994	Wong et al. 2016	3.2.1	-
10426_1_54	ERR349575	Vietnam	Southeast_Asia	1999	Wong et al. 2016	3.2.1	-
10493_1_44	ERR352469	Vietnam	Southeast_Asia	2010	Wong et al. 2016	3.2.1	-
10540_1_77	ERR352687	Vietnam	Southeast_Asia	1997	Wong et al. 2016	3.2.1	-
10540_1_83	ERR352699	Vietnam	Southeast_Asia	1997	Wong et al. 2016	3.2.1	-
10561_2_73	ERR357648	Vietnam	Southeast_Asia	1994	Wong et al. 2016	3.2.1	-
10561_2_92	ERR357667	Vietnam	Southeast_Asia	1993	Wong et al. 2016	3.2.1	-
10349_1_39	ERR343287	China	East_Asia	2008	Wong et al. 2016	3.1.2	-
10349_1_78	ERR343326	India	South_Asia	2012	Wong et al. 2016	3.1.2	-
10060_5_17	ERR331220	Indonesia	Southeast_Asia	2009	Wong et al. 2016	3.1.2	-
10060_5_23	ERR331226	Indonesia	Southeast_Asia	2009	Wong et al. 2016	3.1.2	-
10060_5_30	ERR331233	Indonesia	Southeast_Asia	2009	Wong et al. 2016	3.1.2	-
10060_5_39	ERR331242	Indonesia	Southeast_Asia	2010	Wong et al. 2016	3.1.2	-
10071_3_75	ERR338051	Indonesia	Southeast_Asia	2012	Wong et al. 2016	3.1.2	-
10071_3_82	ERR338058	Indonesia	Southeast_Asia	2005	Wong et al. 2016	3.1.2	-
10071_3_86	ERR338062	Indonesia	Southeast_Asia	2008	Wong et al. 2016	3.1.2	-
10071_3_89	ERR338065	Indonesia	Southeast_Asia	2011	Wong et al. 2016	3.1.2	-
10071_3_91	ERR338067	Indonesia	Southeast_Asia	2004	Wong et al. 2016	3.1.2	-
10071_3_92	ERR338068	Indonesia	Southeast_Asia	2010	Wong et al. 2016	3.1.2	-
10349_1_43	ERR343291	Indonesia	Southeast_Asia	2009	Wong et al. 2016	3.1.2	-
10349_1_8	ERR343256	Indonesia	Southeast_Asia	2002	Wong et al. 2016	3.1.2	-
10349_1_90	ERR343338	Indonesia	Southeast_Asia	1983	Wong et al. 2016	3.1.2	-
10492_1_46	ERR352299	Indonesia	Southeast_Asia	2010	Wong et al. 2016	3.1.2	-
10540_1_4	ERR352601	Indonesia	Southeast_Asia	2003	Wong et al. 2016	3.1.2	-
9953_5_15	ERR326611	Indonesia	Southeast_Asia	2010	Wong et al. 2016	3.1.2	-
9953_5_20	ERR326616	Indonesia	Southeast_Asia	2008	Wong et al. 2016	3.1.2	-
9953_5_23	ERR326619	Indonesia	Southeast_Asia	2008	Wong et al. 2016	3.1.2	-
9953_5_34	ERR326630	Indonesia	Southeast_Asia	2009	Wong et al. 2016	3.1.2	-
9953_5_36	ERR326632	Indonesia	Southeast_Asia	2010	Wong et al. 2016	3.1.2	-
9953_5_38	ERR326634	Indonesia	Southeast_Asia	2009	Wong et al. 2016	3.1.2	-
9953_5_43	ERR326639	Indonesia	Southeast_Asia	2010	Wong et al. 2016	3.1.2	-
9953_5_60	ERR326656	Indonesia	Southeast_Asia	2009	Wong et al. 2016	3.1.2	-
11800_1_14	ERR1017041	Unknown	Unknown	2005	Wong et al. 2016	3.1.1	gyrA-D87N
10592_2_52	ERR360500	Africa	Africa	2009	Wong et al. 2016	3.1.1	-
10593_2_12	ERR360625	Africa	Africa	2009	Wong et al. 2016	3.1.1	-
10593_2_17	ERR360630	Benin	West_Africa	2004	Wong et al. 2016	3.1.1	-
10593_2_28	ERR360641	Benin	West_Africa	2009	Wong et al. 2016	3.1.1	-
10593_2_30	ERR360643	Benin	West_Africa	2002	Wong et al. 2016	3.1.1	-
10593_2_58	ERR360671	Benin	West_Africa	2004	Wong et al. 2016	3.1.1	-
10592_2_79	ERR360527	Burkina Faso	West_Africa	2006	Wong et al. 2016	3.1.1	-
10593_2_19	ERR360632	Burkina Faso	West_Africa	2006	Wong et al. 2016	3.1.1	-
10593_2_62	ERR360675	Burkina Faso	West_Africa	2006	Wong et al. 2016	3.1.1	-
10592_2_65	ERR360513	Cameroon	Central_Africa	2009	Wong et al. 2016	3.1.1	-
10593_2_77	ERR360690	Cameroon	Central_Africa	2005	Wong et al. 2016	3.1.1	-
10593_2_32	ERR360645	France_Africanmeal	Western_Europe	2009	Wong et al. 2016	3.1.1	-
10593_2_74	ERR360687	France_Africanmeal	Western_Europe	2009	Wong et al. 2016	3.1.1	-
10592_2_53	ERR360501	France(mother-child_Africanname)	Western_Europe	2009	Wong et al. 2016	3.1.1	-
10592_2_81	ERR360529	France(mother-child_Africanname)	Western_Europe	2009	Wong et al. 2016	3.1.1	-
11800_1_66	ERR1017078	Ghana	West_Africa	2007	Wong et al. 2016	3.1.1	-
10592_2_47	ERR360495	Guinea	West_Africa	2009	Wong et al. 2016	3.1.1	-
10592_2_40	ERR360488	Ivory Coast	West_Africa	2007	Wong et al. 2016	3.1.1	-
10592_2_77	ERR360525	Ivory Coast	West_Africa	2006	Wong et al. 2016	3.1.1	-
10593_2_20	ERR360633	Ivory Coast	West_Africa	2007	Wong et al. 2016	3.1.1	-
10593_2_73	ERR360686	Ivory Coast	West_Africa	2008	Wong et al. 2016	3.1.1	-
10593_2_57	ERR360670	Mali	West_Africa	2008	Wong et al. 2016	3.1.1	-
10592_2_75	ERR360523	Mauritania	West_Africa	2009	Wong et al. 2016	3.1.1	-
10592_2_82	ERR360530	Nigeria	West_Africa	2009	Wong et al. 2016	3.1.1	-
11800_1_87	ERR1017096	Nigeria	West_Africa	2009	Wong et al. 2016	3.1.1	-
10593_2_69	ERR360682	Togo	West_Africa	2006	Wong et al. 2016	3.1.1	-
10593_2_8	ERR360621	Togo	West_Africa	2004	Wong et al. 2016	3.1.1	-
10492_1_14	ERR352267	India	South_Asia	2012	Wong et al. 2016	3.0.2	gyrA-D87G
10541_2_6	ERR357443	India	South_Asia	2012	Wong et al. 2016	3.0.2	gyrA-D87G
10593_2_45	ERR360658	Morocco	North_Africa	2000	Wong et al. 2016	3.0.1	-
10592_2_34	ERR360482	Pakistan	South_Asia	2003	Wong et al. 2016	3.0.1	-
11800_1_24	ERR1017048	Unknown	Unknown	2006	Wong et al. 2016	3.0.1	-
10592_2_48	ERR360496	Madagascar	East_Africa	1997	Wong et al. 2016	2.5.2	-
10426_1_3	ERR349525	Democratic Republic of the Congo	Central_Africa	2011	Wong et al. 2016	2.5.1	gyrA-S83F
10540_1_5	ERR352602	Democratic Republic of the Congo	Central_Africa	2011	Wong et al. 2016	2.5.1	gyrA-S83F
10561_2_16	ERR357591	Democratic Republic of the Congo	Central_Africa	2011	Wong et al. 2016	2.5.1	gyrA-S83F
10561_2_35	ERR357610	Democratic Republic of the Congo	Central_Africa	2011	Wong et al. 2016	2.5.1	gyrA-S83F
10561_2_4	ERR357579	Democratic Republic of the Congo	Central_Africa	2011	Wong et al. 2016	2.5.1	gyrA-S83F
10540_1_2	ERR352599	Vietnam	Southeast_Asia	1994	Wong et al. 2016	2.5.1	gyrA-S83F
10593_2_33	ERR360646	Angola	Central_Africa	2005	Wong et al. 2016	2.5.1	-
10592_2_58	ERR360506	Central African Republic	Central_Africa	2009	Wong et al. 2016	2.5.1	-
10593_2_65	ERR360678	Central African Republic	Central_Africa	2007	Wong et al. 2016	2.5.1	-
10593_2_72	ERR360685	Central African Republic	Central_Africa	2006	Wong et al. 2016	2.5.1	-
10426_1_5	ERR349527	Democratic Republic of the Congo	Central_Africa	2010	Wong et al. 2016	2.5.1	-
10540_1_7	ERR352604	Democratic Republic of the Congo	Central_Africa	2011	Wong et al. 2016	2.5.1	-
10561_2_17	ERR357592	Democratic Republic of the Congo	Central_Africa	2010	Wong et al. 2016	2.5.1	-
10561_2_21	ERR357596	Democratic Republic of the Congo	Central_Africa	2010	Wong et al. 2016	2.5.1	-
10561_2_29	ERR357604	Democratic Republic of the Congo	Central_Africa	2010	Wong et al. 2016	2.5.1	-
10561_2_48	ERR357623	Democratic Republic of the Congo	Central_Africa	2011	Wong et al. 2016	2.5.1	-
10561_2_5	ERR357580	Democratic Republic of the Congo	Central_Africa	2011	Wong et al. 2016	2.5.1	-
10561_2_60	ERR357635	Democratic Republic of the Congo	Central_Africa	2010	Wong et al. 2016	2.5.1	-
10593_2_64	ERR360677	Democratic Republic of the Congo	Central_Africa	2008	Wong et al. 2016	2.5.1	-
7468_7_79	ERR108678	Tanzania	East_Africa	2009	Wong et al. 2016	2.5.1	-
10426_1_4	ERR349526	Vietnam	Southeast_Asia	1994	Wong et al. 2016	2.5.1	-
10607_2_21	ERR360813	Malawi	East_Africa	2010	Wong et al. 2016	2.4.1	-
10607_2_34	ERR360826	Malawi	East_Africa	2010	Wong et al. 2016	2.4.1	-
10607_2_8	ERR360800	Malawi	East_Africa	2010	Wong et al. 2016	2.4.1	-
9475_6_13	ERR279110	Malawi	East_Africa	2011	Wong et al. 2016	2.4.1	-
9475_6_14	ERR279111	Malawi	East_Africa	2011	Wong et al. 2016	2.4.1	-
9475_6_44	ERR279141	Malawi	East_Africa	2011	Wong et al. 2016	2.4.1	-
9475_6_48	ERR279145	Malawi	East_Africa	2008	Wong et al. 2016	2.4.1	-
9475_6_57	ERR279154	Malawi	East_Africa	2011	Wong et al. 2016	2.4.1	-
9475_6_64	ERR279161	Malawi	East_Africa	2009	Wong et al. 2016	2.4.1	-
9475_6_85	ERR279182	Malawi	East_Africa	2006	Wong et al. 2016	2.4.1	-
9475_6_90	ERR279187	Malawi	East_Africa	2005	Wong et al. 2016	2.4.1	-
9475_6_93	ERR279190	Malawi	East_Africa	2006	Wong et al. 2016	2.4.1	-
10071_3_22	ERR337998	South Africa	South_Africa	2007	Wong et al. 2016	2.4.1	-
10071_3_27	ERR338003	South Africa	South_Africa	2004	Wong et al. 2016	2.4.1	-
10071_3_30	ERR338006	South Africa	South_Africa	2007	Wong et al. 2016	2.4.1	-
10071_3_31	ERR338007	South Africa	South_Africa	2007	Wong et al. 2016	2.4.1	-
10071_3_34	ERR338010	South Africa	South_Africa	2008	Wong et al. 2016	2.4.1	-
10071_3_36	ERR338012	South Africa	South_Africa	2008	Wong et al. 2016	2.4.1	-
10071_3_40	ERR338016	South Africa	South_Africa	2006	Wong et al. 2016	2.4.1	-
10071_3_48	ERR338024	South Africa	South_Africa	2010	Wong et al. 2016	2.4.1	-
10071_3_65	ERR338041	South Africa	South_Africa	2012	Wong et al. 2016	2.4.1	-
10071_3_67	ERR338043	South Africa	South_Africa	2009	Wong et al. 2016	2.4.1	-
10071_3_70	ERR338046	South Africa	South_Africa	2009	Wong et al. 2016	2.4.1	-
10493_1_70	ERR352495	Fiji	Oceania	1983	Wong et al. 2016	2.3.5	-
10493_1_74	ERR352499	Fiji	Oceania	1984	Wong et al. 2016	2.3.5	-
10493_1_77	ERR352502	Fiji	Oceania	1986	Wong et al. 2016	2.3.5	-
10541_2_54	ERR357479	Fiji	Oceania	1985	Wong et al. 2016	2.3.5	-
10562_2_50	ERR357805	Fiji	Oceania	1993	Wong et al. 2016	2.3.5	-
10562_2_53	ERR357808	Fiji	Oceania	1985	Wong et al. 2016	2.3.5	-
8490_6_48	ERR213266	Fiji	Oceania	1996	Wong et al. 2016	2.3.5	-
8490_6_56	ERR213274	Fiji	Oceania	1994	Wong et al. 2016	2.3.5	-
8490_6_57	ERR213275	Fiji	Oceania	1994	Wong et al. 2016	2.3.5	-
8490_6_63	ERR213281	Fiji	Oceania	1994	Wong et al. 2016	2.3.5	-
8490_6_64	ERR213282	Fiji	Oceania	1994	Wong et al. 2016	2.3.5	-
8490_6_65	ERR213283	Fiji	Oceania	1994	Wong et al. 2016	2.3.5	-
8490_6_66	ERR213284	Fiji	Oceania	1994	Wong et al. 2016	2.3.5	-
8490_6_68	ERR213286	Fiji	Oceania	1994	Wong et al. 2016	2.3.5	-
10492_1_9	ERR352262	Tonga	Oceania	2011	Wong et al. 2016	2.3.5	-
10492_1_16	ERR352269	China	East_Asia	2011	Wong et al. 2016	2.3.4	-
10060_6_1	ERR331298	Laos	Southeast_Asia	2009	Wong et al. 2016	2.3.4	-
10060_6_19	ERR331316	Laos	Southeast_Asia	2007	Wong et al. 2016	2.3.4	-
10209_5_52	ERR340808	Laos	Southeast_Asia	2002	Wong et al. 2016	2.3.4	-
10209_5_54	ERR340810	Laos	Southeast_Asia	2002	Wong et al. 2016	2.3.4	-
9953_5_64	ERR326660	Laos	Southeast_Asia	2009	Wong et al. 2016	2.3.4	-
9953_5_69	ERR326665	Laos	Southeast_Asia	2010	Wong et al. 2016	2.3.4	-
9953_5_70	ERR326666	Laos	Southeast_Asia	2010	Wong et al. 2016	2.3.4	-
9953_5_72	ERR326668	Laos	Southeast_Asia	2010	Wong et al. 2016	2.3.4	-
9953_5_88	ERR326684	Laos	Southeast_Asia	2008	Wong et al. 2016	2.3.4	-
9953_5_92	ERR326688	Laos	Southeast_Asia	2007	Wong et al. 2016	2.3.4	-
10425_1_46	ERR349376	Vietnam	Southeast_Asia	1997	Wong et al. 2016	2.3.4	-
11642_2_40	ERR422788	Bangladesh	South_Asia	2010	Wong et al. 2016	2.3.3	gyrA-S83F
11642_2_64	ERR422811	Bangladesh	South_Asia	2011	Wong et al. 2016	2.3.3	gyrA-D87Y
10541_1_58	ERR353331	Argentina	South_America	1988	Wong et al. 2016	2.3.3	-
10541_1_64	ERR353335	Argentina	South_America	2006	Wong et al. 2016	2.3.3	-
10541_1_66	ERR353336	Argentina	South_America	1905	Wong et al. 2016	2.3.3	-
10593_2_49	ERR360662	Bangladesh	South_Asia	2000	Wong et al. 2016	2.3.3	-
10592_2_21	ERR360469	Pakistan	South_Asia	2003	Wong et al. 2016	2.3.3	-
10592_2_31	ERR360479	Pakistan	South_Asia	2003	Wong et al. 2016	2.3.3	-
10593_2_37	ERR360650	Peru	South_America	2000	Wong et al. 2016	2.3.3	-
10425_1_94	ERR349424	Vietnam	Southeast_Asia	1993	Wong et al. 2016	2.3.3	-
10349_1_60	ERR343308	South America	South_America	2010	Wong et al. 2016	2.3.2	gyrA-S83F
10541_1_73	ERR353340	Argentina	South_America	2002	Wong et al. 2016	2.3.2	-
10541_1_75	ERR353342	Argentina	South_America	1905	Wong et al. 2016	2.3.2	-
10492_1_77	ERR352330	El Salvador	South_America	2012	Wong et al. 2016	2.3.2	gyrB-S464F
10592_2_59	ERR360507	Mali	West_Africa	1999	Wong et al. 2016	2.3.2	-
10593_2_59	ERR360672	Mali	West_Africa	2000	Wong et al. 2016	2.3.2	-
10592_2_50	ERR360498	Mexico	North_America	1998	Wong et al. 2016	2.3.2	-
10593_2_2	ERR360615	Mexico	North_America	1972	Wong et al. 2016	2.3.2	-
10593_2_13	ERR360626	Niger	West_Africa	1999	Wong et al. 2016	2.3.2	-
10592_2_69	ERR360517	Nigeria	West_Africa	2002	Wong et al. 2016	2.3.2	-
10593_2_11	ERR360624	Thailand	Southeast_Asia	2002	Wong et al. 2016	2.3.2	-
10593_2_79	ERR360692	Togo	West_Africa	2001	Wong et al. 2016	2.3.2	-
10593_2_40	ERR360653	Turkey	Western_Asia	1997	Wong et al. 2016	2.3.2	-
10425_1_68	ERR349398	Vietnam	Southeast_Asia	1994	Wong et al. 2016	2.3.2	-
10426_1_43	ERR349565	Vietnam	Southeast_Asia	1998	Wong et al. 2016	2.3.2	-
10592_2_46	ERR360494	Cameroon	Central_Africa	2007	Wong et al. 2016	2.3.1	-
10592_2_71	ERR360519	Cameroon	Central_Africa	2002	Wong et al. 2016	2.3.1	-
10592_2_72	ERR360520	Cameroon	Central_Africa	2003	Wong et al. 2016	2.3.1	-
10592_2_76	ERR360524	Cameroon	Central_Africa	2006	Wong et al. 2016	2.3.1	-
10593_2_15	ERR360628	Cameroon	Central_Africa	2007	Wong et al. 2016	2.3.1	-
10593_2_21	ERR360634	Cameroon	Central_Africa	1958	Wong et al. 2016	2.3.1	-
10593_2_23	ERR360636	Cameroon	Central_Africa	2002	Wong et al. 2016	2.3.1	-
10593_2_27	ERR360640	Cameroon	Central_Africa	2004	Wong et al. 2016	2.3.1	-
10593_2_3	ERR360616	Cameroon	Central_Africa	2004	Wong et al. 2016	2.3.1	-
10593_2_34	ERR360647	Cameroon	Central_Africa	2004	Wong et al. 2016	2.3.1	-
10593_2_35	ERR360648	Cameroon	Central_Africa	2004	Wong et al. 2016	2.3.1	-
10593_2_38	ERR360651	Cameroon	Central_Africa	2006	Wong et al. 2016	2.3.1	-
10593_2_47	ERR360660	Cameroon	Central_Africa	2006	Wong et al. 2016	2.3.1	-
10593_2_50	ERR360663	Cameroon	Central_Africa	2007	Wong et al. 2016	2.3.1	-
10593_2_52	ERR360665	Cameroon	Central_Africa	2006	Wong et al. 2016	2.3.1	-
10593_2_53	ERR360666	Cameroon	Central_Africa	2007	Wong et al. 2016	2.3.1	-
10593_2_56	ERR360669	Cameroon	Central_Africa	2007	Wong et al. 2016	2.3.1	-
10593_2_61	ERR360674	Cameroon	Central_Africa	2006	Wong et al. 2016	2.3.1	-
10593_2_66	ERR360679	Cameroon	Central_Africa	2006	Wong et al. 2016	2.3.1	-
10593_2_7	ERR360620	Cameroon	Central_Africa	2002	Wong et al. 2016	2.3.1	-
10592_2_41	ERR360489	Senegal	West_Africa	1998	Wong et al. 2016	2.3.1	-
10349_1_77	ERR343325	India	South_Asia	2012	Wong et al. 2016	2.2.4	gyrA-S83F
9475_4_56	ERR279352	India	South_Asia	2004	Wong et al. 2016	2.2.4	gyrA-S83F
9475_4_57	ERR279353	India	South_Asia	2004	Wong et al. 2016	2.2.4	gyrA-S83F
10060_6_13	ERR331310	Laos	Southeast_Asia	2009	Wong et al. 2016	2.2.3	-
10060_6_20	ERR331317	Laos	Southeast_Asia	2007	Wong et al. 2016	2.2.3	-
10060_6_30	ERR331327	Laos	Southeast_Asia	2009	Wong et al. 2016	2.2.3	-
10060_6_51	ERR331348	Laos	Southeast_Asia	2004	Wong et al. 2016	2.2.3	-
10209_5_36	ERR340792	Laos	Southeast_Asia	2002	Wong et al. 2016	2.2.3	-
10209_5_60	ERR340814	Laos	Southeast_Asia	2003	Wong et al. 2016	2.2.3	-
9953_5_76	ERR326672	Laos	Southeast_Asia	2010	Wong et al. 2016	2.2.3	-
11800_1_70	ERR1017081	India	South_Asia	2008	Wong et al. 2016	2.2.2	gyrA-S83Y
10541_2_17	ERR352950	India	South_Asia	2011	Wong et al. 2016	2.2.2	gyrA-S83F
10562_2_35	ERR357790	Unknown	Unknown	2011	Wong et al. 2016	2.2.2	gyrA-S83F
10349_1_38	ERR343286	India	South_Asia	2008	Wong et al. 2016	2.2.2	gyrA-D87N
10562_2_12	ERR357767	India	South_Asia	2011	Wong et al. 2016	2.2.2	gyrA-D87N
10493_1_85	ERR352510	Lebanon	Western_Asia	2007	Wong et al. 2016	2.2.2	-
10541_2_19	ERR352952	Lebanon	Western_Asia	2011	Wong et al. 2016	2.2.2	-
10562_2_23	ERR357778	Lebanon	Western_Asia	2011	Wong et al. 2016	2.2.2	-
10607_2_12	ERR360804	Malawi	East_Africa	2010	Wong et al. 2016	2.2.2	-
10060_6_69	ERR331366	Tanzania	East_Africa	2006	Wong et al. 2016	2.2.2	-
10562_2_82	ERR357837	India	South_Asia	2011	Wong et al. 2016	2.2.1	gyrA-S83F
8616_4_40	ERR420416	India	South_Asia	2009	Wong et al. 2016	2.2.1	gyrA-S83F
8616_4_42	ERR420418	India	South_Asia	2010	Wong et al. 2016	2.2.1	gyrA-S83F
10493_1_8	ERR352433	Malaysia	Southeast_Asia	2010	Wong et al. 2016	2.2.1	gyrA-S83F
10561_2_56	ERR357631	Samoa	Oceania	2012	Wong et al. 2016	2.2.1	gyrA-S83F
10492_1_4	ERR352257	Australia_no_travel	Oceania	2010	Wong et al. 2016	2.2.1	-
10541_2_14	ERR352947	Australia_no_travel	Oceania	2010	Wong et al. 2016	2.2.1	-
10562_2_1	ERR357756	Egypt	North_Africa	2007	Wong et al. 2016	2.2.1	-
10493_1_15	ERR352440	India	South_Asia	2012	Wong et al. 2016	2.2.1	-
10349_1_12	ERR343260	Indonesia	Southeast_Asia	2003	Wong et al. 2016	2.2.1	-
10493_1_3	ERR352428	Lebanon	Western_Asia	2009	Wong et al. 2016	2.2.1	-
10060_5_14	ERR331217	Indonesia	Southeast_Asia	2009	Wong et al. 2016	2.1.9	-
10060_5_21	ERR331224	Indonesia	Southeast_Asia	2009	Wong et al. 2016	2.1.9	-
10071_3_74	ERR338050	Indonesia	Southeast_Asia	2005	Wong et al. 2016	2.1.9	-
9953_5_22	ERR326618	Indonesia	Southeast_Asia	2010	Wong et al. 2016	2.1.9	-
9953_5_28	ERR326624	Indonesia	Southeast_Asia	2012	Wong et al. 2016	2.1.9	-
9953_5_33	ERR326629	Indonesia	Southeast_Asia	2010	Wong et al. 2016	2.1.9	-
9953_5_39	ERR326635	Indonesia	Southeast_Asia	2007	Wong et al. 2016	2.1.9	-
9953_5_41	ERR326637	Indonesia	Southeast_Asia	2009	Wong et al. 2016	2.1.9	-
9953_5_46	ERR326642	Indonesia	Southeast_Asia	2005	Wong et al. 2016	2.1.9	-
9953_5_48	ERR326644	Indonesia	Southeast_Asia	2010	Wong et al. 2016	2.1.9	-
9953_5_52	ERR326648	Indonesia	Southeast_Asia	2009	Wong et al. 2016	2.1.9	-
9953_5_57	ERR326653	Indonesia	Southeast_Asia	2007	Wong et al. 2016	2.1.9	-
10060_5_13	ERR331216	Indonesia	Southeast_Asia	2010	Wong et al. 2016	2.1.8	-
10071_3_85	ERR338061	Indonesia	Southeast_Asia	2011	Wong et al. 2016	2.1.8	-
9953_5_2	ERR326598	Indonesia	Southeast_Asia	2010	Wong et al. 2016	2.1.8	-
9953_5_27	ERR326623	Indonesia	Southeast_Asia	2007	Wong et al. 2016	2.1.8	-
9953_5_44	ERR326640	Indonesia	Southeast_Asia	2008	Wong et al. 2016	2.1.8	-
9953_5_54	ERR326650	Indonesia	Southeast_Asia	2006	Wong et al. 2016	2.1.8	-
10492_1_56	ERR352309	Papua New Guinea	Oceania	1996	Wong et al. 2016	2.1.7.2	-
10493_1_51	ERR352476	Papua New Guinea	Oceania	1994	Wong et al. 2016	2.1.7.2	-
10493_1_64	ERR352489	Papua New Guinea	Oceania	1998	Wong et al. 2016	2.1.7.2	-
10493_1_65	ERR352490	Papua New Guinea	Oceania	1998	Wong et al. 2016	2.1.7.2	-
10493_1_71	ERR352496	Papua New Guinea	Oceania	1992	Wong et al. 2016	2.1.7.2	-
10493_1_75	ERR352500	Papua New Guinea	Oceania	1985	Wong et al. 2016	2.1.7.2	-
10493_1_78	ERR352503	Papua New Guinea	Oceania	1996	Wong et al. 2016	2.1.7.2	-
10541_2_46	ERR357471	Papua New Guinea	Oceania	1992	Wong et al. 2016	2.1.7.2	-
10541_2_53	ERR357478	Papua New Guinea	Oceania	1985	Wong et al. 2016	2.1.7.2	-
10562_2_55	ERR357810	Papua New Guinea	Oceania	1994	Wong et al. 2016	2.1.7.2	-
10493_1_67	ERR352492	India	South_Asia	1988	Wong et al. 2016	2.1.7.1	-
10492_1_2	ERR352255	Papua New Guinea	Oceania	2009	Wong et al. 2016	2.1.7.1	-
10492_1_34	ERR352287	Papua New Guinea	Oceania	2010	Wong et al. 2016	2.1.7.1	-
10492_1_35	ERR352288	Papua New Guinea	Oceania	2010	Wong et al. 2016	2.1.7.1	-
10492_1_47	ERR352300	Papua New Guinea	Oceania	2010	Wong et al. 2016	2.1.7.1	-
10492_1_48	ERR352301	Papua New Guinea	Oceania	2010	Wong et al. 2016	2.1.7.1	-
10492_1_61	ERR352314	Papua New Guinea	Oceania	1992	Wong et al. 2016	2.1.7.1	-
10492_1_66	ERR352319	Papua New Guinea	Oceania	1998	Wong et al. 2016	2.1.7.1	-
10492_1_67	ERR352320	Papua New Guinea	Oceania	1998	Wong et al. 2016	2.1.7.1	-
10492_1_68	ERR352321	Papua New Guinea	Oceania	1998	Wong et al. 2016	2.1.7.1	-
10492_1_69	ERR352322	Papua New Guinea	Oceania	1999	Wong et al. 2016	2.1.7.1	-
10493_1_2	ERR352427	Papua New Guinea	Oceania	2007	Wong et al. 2016	2.1.7.1	-
10493_1_52	ERR352477	Papua New Guinea	Oceania	2001	Wong et al. 2016	2.1.7.1	-
10493_1_53	ERR352478	Papua New Guinea	Oceania	2002	Wong et al. 2016	2.1.7.1	-
10493_1_57	ERR352482	Papua New Guinea	Oceania	2007	Wong et al. 2016	2.1.7.1	-
10493_1_58	ERR352483	Papua New Guinea	Oceania	2007	Wong et al. 2016	2.1.7.1	-
10493_1_62	ERR352487	Papua New Guinea	Oceania	2010	Wong et al. 2016	2.1.7.1	-
10493_1_66	ERR352491	Papua New Guinea	Oceania	1998	Wong et al. 2016	2.1.7.1	-
10493_1_68	ERR352493	Papua New Guinea	Oceania	1994	Wong et al. 2016	2.1.7.1	-
10493_1_72	ERR352497	Papua New Guinea	Oceania	1992	Wong et al. 2016	2.1.7.1	-
10541_2_1	ERR352941	Papua New Guinea	Oceania	2007	Wong et al. 2016	2.1.7.1	-
10541_2_22	ERR357447	Papua New Guinea	Oceania	2001	Wong et al. 2016	2.1.7.1	-
10541_2_24	ERR357449	Papua New Guinea	Oceania	2002	Wong et al. 2016	2.1.7.1	-
10541_2_27	ERR357452	Papua New Guinea	Oceania	2009	Wong et al. 2016	2.1.7.1	-
10541_2_30	ERR357455	Papua New Guinea	Oceania	1990	Wong et al. 2016	2.1.7.1	-
10541_2_31	ERR357456	Papua New Guinea	Oceania	1990	Wong et al. 2016	2.1.7.1	-
10541_2_45	ERR357470	Papua New Guinea	Oceania	1992	Wong et al. 2016	2.1.7.1	-
10541_2_47	ERR357472	Papua New Guinea	Oceania	1992	Wong et al. 2016	2.1.7.1	-
10541_2_55	ERR357480	Papua New Guinea	Oceania	1994	Wong et al. 2016	2.1.7.1	-
10541_2_56	ERR357481	Papua New Guinea	Oceania	1998	Wong et al. 2016	2.1.7.1	-
10562_2_43	ERR357798	Papua New Guinea	Oceania	1992	Wong et al. 2016	2.1.7.1	-
10562_2_49	ERR357804	Papua New Guinea	Oceania	1993	Wong et al. 2016	2.1.7.1	-
10562_2_56	ERR357811	Papua New Guinea	Oceania	1996	Wong et al. 2016	2.1.7.1	-
10349_1_41	ERR343289	India	South_Asia	2008	Wong et al. 2016	2.1.7	gyrB-S464F
11642_2_42	ERR422790	India	South_Asia	2010	Wong et al. 2016	2.1.7	gyrB-S464F
11642_2_45	ERR422792	India	South_Asia	2010	Wong et al. 2016	2.1.7	gyrB-S464F
10492_1_65	ERR352318	Papua New Guinea	Oceania	1994	Wong et al. 2016	2.1.7.1	-
10425_1_10	ERR349340	Unknown	Unknown	1939	Wong et al. 2016	2.1.7	-
10425_1_82	ERR349412	Vietnam	Southeast_Asia	1994	Wong et al. 2016	2.1.7	-
10060_5_42	ERR331245	Indonesia	Southeast_Asia	2009	Wong et al. 2016	2.1.6	-
10060_5_49	ERR331252	Indonesia	Southeast_Asia	2009	Wong et al. 2016	2.1.6	-
10060_5_50	ERR331253	Indonesia	Southeast_Asia	2010	Wong et al. 2016	2.1.6	-
10060_5_55	ERR331258	Indonesia	Southeast_Asia	2008	Wong et al. 2016	2.1.6	-
10562_2_76	ERR357831	Indonesia	Southeast_Asia	2012	Wong et al. 2016	2.1.6	-
9953_5_19	ERR326615	Indonesia	Southeast_Asia	2010	Wong et al. 2016	2.1.6	-
9953_5_29	ERR326625	Indonesia	Southeast_Asia	2010	Wong et al. 2016	2.1.6	-
9953_5_40	ERR326636	Indonesia	Southeast_Asia	2009	Wong et al. 2016	2.1.6	-
9953_5_49	ERR326645	Indonesia	Southeast_Asia	2008	Wong et al. 2016	2.1.6	-
10492_1_49	ERR352302	Indonesia	Southeast_Asia	2010	Wong et al. 2016	2.1.5	-
10493_1_42	ERR352467	Indonesia	Southeast_Asia	2011	Wong et al. 2016	2.1.5	-
10349_1_2	ERR343250	Western_Asia	Western_Asia	2002	Wong et al. 2016	2.1.4	-
10060_5_22	ERR331225	Indonesia	Southeast_Asia	2011	Wong et al. 2016	2.1.3	-
10060_5_9	ERR331212	Indonesia	Southeast_Asia	2008	Wong et al. 2016	2.1.3	-
10071_3_76	ERR338052	Indonesia	Southeast_Asia	2004	Wong et al. 2016	2.1.3	-
10349_1_4	ERR343252	Indonesia	Southeast_Asia	2002	Wong et al. 2016	2.1.2	-
10349_1_3	ERR343251	Western_Asia	Western_Asia	2002	Wong et al. 2016	2.1.2	-
10060_5_11	ERR331214	Indonesia	Southeast_Asia	2006	Wong et al. 2016	2.1.1	-
10060_5_15	ERR331218	Indonesia	Southeast_Asia	2006	Wong et al. 2016	2.1.1	-
10060_5_18	ERR331221	Indonesia	Southeast_Asia	2006	Wong et al. 2016	2.1.1	-
10349_1_73	ERR343321	Mexico	North_America	2011	Wong et al. 2016	2.0.2	gyrA-S83F parC-E84G
10592_2_44	ERR360492	Algeria	North_Africa	2000	Wong et al. 2016	2.0.2	-
10593_2_54	ERR360667	Tunisia	North_Africa	1999	Wong et al. 2016	2.0.2	-
11800_1_42	ERR1017060	Unknown	Unknown	2006	Wong et al. 2016	2.0.2	-
10493_1_83	ERR352508	Bangladesh	South_Asia	2012	Wong et al. 2016	2.0.1	gyrA-S83F
11642_2_83	ERR422830	Bangladesh	South_Asia	2012	Wong et al. 2016	2.0.1	gyrA-S83F
10349_1_66	ERR343314	Pakistan	South_Asia	2011	Wong et al. 2016	2.0.1	gyrA-S83F
10349_1_53	ERR343301	India	South_Asia	2010	Wong et al. 2016	2.0.1	-
10592_2_1	ERR360449	Pakistan	South_Asia	2003	Wong et al. 2016	2.0.1	-
10592_2_12	ERR360460	Pakistan	South_Asia	2003	Wong et al. 2016	2.0.1	-
10592_2_19	ERR360467	Pakistan	South_Asia	2003	Wong et al. 2016	2.0.1	-
10592_2_2	ERR360450	Pakistan	South_Asia	2003	Wong et al. 2016	2.0.1	-
10592_2_3	ERR360451	Pakistan	South_Asia	2003	Wong et al. 2016	2.0.1	-
10592_2_8	ERR360456	Pakistan	South_Asia	2003	Wong et al. 2016	2.0.1	-
10561_2_77	ERR357652	Vietnam	Southeast_Asia	1993	Wong et al. 2016	1.2.1	-
10493_1_28	ERR352453	Unknown	Unknown	2011	Wong et al. 2016	1.1.4	-
10593_2_82	ERR360695	Angola	Central_Africa	2001	Wong et al. 2016	1.1.3	-
10592_2_63	ERR360511	Democratic Republic of the Congo	Central_Africa	1976	Wong et al. 2016	1.1.3	-
10071_3_32	ERR338008	South Africa	South_Africa	2007	Wong et al. 2016	1.1.2	-
10071_3_59	ERR338035	South Africa	South_Africa	2012	Wong et al. 2016	1.1.2	-
10593_2_14	ERR360627	Algeria	North_Africa	2005	Wong et al. 2016	1.1.1	-
10592_2_38	ERR360486	Peru	South_America	1998	Wong et al. 2016	0.1.3	-
10593_2_55	ERR360668	Algeria	North_Africa	1999	Wong et al. 2016	0.1.2	-
10592_2_57	ERR360505	Cameroon	Central_Africa	2001	Wong et al. 2016	0.1.1	-
10593_2_31	ERR360644	Cameroon	Central_Africa	1958	Wong et al. 2016	0.1.1	-
10349_1_89	ERR343337	India	South_Asia	2002	Wong et al. 2016	0.0.3	gyrA-D87G
10493_1_48	ERR352473	Indonesia	Southeast_Asia	2010	Wong et al. 2016	0.0.2	-
10562_2_20	ERR357775	Indonesia	Southeast_Asia	2011	Wong et al. 2016	0.0.2	-
10593_2_42	ERR360655	Cameroon	Central_Africa	2000	Wong et al. 2016	0.0.1	-
10593_2_44	ERR360657	Cameroon	Central_Africa	1998	Wong et al. 2016	0.0.1	-
10541_2_34	ERR357459	Fiji	Oceania	1981	Wong et al. 2016	4.2	-
10541_2_35	ERR357460	Fiji	Oceania	1982	Wong et al. 2016	4.2	-
10541_2_36	ERR357461	Fiji	Oceania	1982	Wong et al. 2016	4.2	-
10541_2_38	ERR357463	Fiji	Oceania	1982	Wong et al. 2016	4.2	-
10541_2_40	ERR357465	Fiji	Oceania	1982	Wong et al. 2016	4.2	-
8490_5_35	ERR213253	Fiji	Oceania	1996	Wong et al. 2016	4.2	-
8490_6_49	ERR213267	Fiji	Oceania	1996	Wong et al. 2016	4.2	-
8490_6_50	ERR213268	Fiji	Oceania	1996	Wong et al. 2016	4.2	-
8490_6_52	ERR213270	Fiji	Oceania	1995	Wong et al. 2016	4.2	-
10349_1_9	ERR343257	Tonga	Oceania	2003	Wong et al. 2016	4.2	-
10541_2_29	ERR357454	Tonga	Oceania	1980	Wong et al. 2016	4.2	-
10349_1_15	ERR343263	India	South_Asia	2004	Wong et al. 2016	4.1	gyrA-S83F
10349_1_76	ERR343324	India	South_Asia	2012	Wong et al. 2016	4.1	gyrA-S83F
12045_3_82	ERR485139	India	South_Asia	2006	Wong et al. 2016	4.1	gyrA-S83F
10593_2_75	ERR360688	Algeria	North_Africa	1999	Wong et al. 2016	4.1	-
10541_1_62	ERR353334	Argentina	South_America	1988	Wong et al. 2016	4.1	-
10541_1_71	ERR353339	Argentina	South_America	1905	Wong et al. 2016	4.1	-
10541_1_74	ERR353341	Argentina	South_America	1905	Wong et al. 2016	4.1	-
10608_2_62	ERR360995	Cambodia	Southeast_Asia	2012	Wong et al. 2016	4.1	-
10060_5_24	ERR331227	Indonesia	Southeast_Asia	2009	Wong et al. 2016	4.1	-
10060_5_27	ERR331230	Indonesia	Southeast_Asia	2009	Wong et al. 2016	4.1	-
10060_5_29	ERR331232	Indonesia	Southeast_Asia	2009	Wong et al. 2016	4.1	-
10060_5_31	ERR331234	Indonesia	Southeast_Asia	2010	Wong et al. 2016	4.1	-
10060_5_33	ERR331236	Indonesia	Southeast_Asia	2011	Wong et al. 2016	4.1	-
10060_5_35	ERR331238	Indonesia	Southeast_Asia	2009	Wong et al. 2016	4.1	-
10060_5_36	ERR331239	Indonesia	Southeast_Asia	2010	Wong et al. 2016	4.1	-
10060_5_37	ERR331240	Indonesia	Southeast_Asia	2010	Wong et al. 2016	4.1	-
10060_5_40	ERR331243	Indonesia	Southeast_Asia	2009	Wong et al. 2016	4.1	-
10060_5_41	ERR331244	Indonesia	Southeast_Asia	2011	Wong et al. 2016	4.1	-
10060_5_44	ERR331247	Indonesia	Southeast_Asia	2011	Wong et al. 2016	4.1	-
10060_5_47	ERR331250	Indonesia	Southeast_Asia	2009	Wong et al. 2016	4.1	-
10060_5_48	ERR331251	Indonesia	Southeast_Asia	2010	Wong et al. 2016	4.1	-
10060_5_51	ERR331254	Indonesia	Southeast_Asia	2009	Wong et al. 2016	4.1	-
10060_5_53	ERR331256	Indonesia	Southeast_Asia	2010	Wong et al. 2016	4.1	-
10060_5_54	ERR331257	Indonesia	Southeast_Asia	2010	Wong et al. 2016	4.1	-
10071_3_93	ERR338069	Indonesia	Southeast_Asia	2008	Wong et al. 2016	4.1	-
9953_5_10	ERR326606	Indonesia	Southeast_Asia	2008	Wong et al. 2016	4.1	-
9953_5_11	ERR326607	Indonesia	Southeast_Asia	2009	Wong et al. 2016	4.1	-
9953_5_12	ERR326608	Indonesia	Southeast_Asia	2009	Wong et al. 2016	4.1	-
9953_5_16	ERR326612	Indonesia	Southeast_Asia	2010	Wong et al. 2016	4.1	-
9953_5_18	ERR326614	Indonesia	Southeast_Asia	2010	Wong et al. 2016	4.1	-
9953_5_26	ERR326622	Indonesia	Southeast_Asia	2010	Wong et al. 2016	4.1	-
9953_5_3	ERR326599	Indonesia	Southeast_Asia	2009	Wong et al. 2016	4.1	-
9953_5_35	ERR326631	Indonesia	Southeast_Asia	2009	Wong et al. 2016	4.1	-
9953_5_37	ERR326633	Indonesia	Southeast_Asia	2009	Wong et al. 2016	4.1	-
9953_5_42	ERR326638	Indonesia	Southeast_Asia	2008	Wong et al. 2016	4.1	-
9953_5_45	ERR326641	Indonesia	Southeast_Asia	2008	Wong et al. 2016	4.1	-
9953_5_5	ERR326601	Indonesia	Southeast_Asia	2009	Wong et al. 2016	4.1	-
9953_5_50	ERR326646	Indonesia	Southeast_Asia	2010	Wong et al. 2016	4.1	-
9953_5_53	ERR326649	Indonesia	Southeast_Asia	2012	Wong et al. 2016	4.1	-
9953_5_55	ERR326651	Indonesia	Southeast_Asia	2007	Wong et al. 2016	4.1	-
9953_5_56	ERR326652	Indonesia	Southeast_Asia	2010	Wong et al. 2016	4.1	-
9953_5_59	ERR326655	Indonesia	Southeast_Asia	2009	Wong et al. 2016	4.1	-
9953_5_6	ERR326602	Indonesia	Southeast_Asia	2010	Wong et al. 2016	4.1	-
9953_5_7	ERR326603	Indonesia	Southeast_Asia	2009	Wong et al. 2016	4.1	-
9953_5_9	ERR326605	Indonesia	Southeast_Asia	2009	Wong et al. 2016	4.1	-
10060_6_22	ERR331319	Laos	Southeast_Asia	2008	Wong et al. 2016	4.1	-
10060_6_34	ERR331331	Laos	Southeast_Asia	2010	Wong et al. 2016	4.1	-
10060_6_40	ERR331337	Laos	Southeast_Asia	2003	Wong et al. 2016	4.1	-
10060_6_52	ERR331349	Laos	Southeast_Asia	2004	Wong et al. 2016	4.1	-
10060_6_60	ERR331357	Laos	Southeast_Asia	2004	Wong et al. 2016	4.1	-
10060_6_61	ERR331358	Laos	Southeast_Asia	2004	Wong et al. 2016	4.1	-
10209_5_42	ERR340798	Laos	Southeast_Asia	2002	Wong et al. 2016	4.1	-
10209_5_62	ERR340816	Laos	Southeast_Asia	2000	Wong et al. 2016	4.1	-
9953_5_91	ERR326687	Laos	Southeast_Asia	2008	Wong et al. 2016	4.1	-
10593_2_78	ERR360691	Lebanon	Western_Asia	2001	Wong et al. 2016	4.1	-
10592_2_66	ERR360514	Madagascar	East_Africa	1996	Wong et al. 2016	4.1	-
10592_2_54	ERR360502	Morocco	North_Africa	2000	Wong et al. 2016	4.1	-
10562_2_45	ERR357800	Papua New Guinea	Oceania	1980	Wong et al. 2016	4.1	-
10562_2_54	ERR357809	Papua New Guinea	Oceania	1986	Wong et al. 2016	4.1	-
10349_1_84	ERR343332	Russia	Eastern_Europe	1916	Wong et al. 2016	4.1	-
10425_1_13	ERR349343	Russia	Eastern_Europe	1996	Wong et al. 2016	4.1	-
10071_8_30	ERR338099	Samoa	Oceania	2012	Wong et al. 2016	4.1	-
10071_8_59	ERR338128	Samoa	Oceania	2012	Wong et al. 2016	4.1	-
10071_8_60	ERR338129	Samoa	Oceania	2012	Wong et al. 2016	4.1	-
10349_1_17	ERR343265	Samoa	Oceania	2004	Wong et al. 2016	4.1	-
10541_2_25	ERR357450	Samoa	Oceania	2004	Wong et al. 2016	4.1	-
10541_2_26	ERR357451	Samoa	Oceania	2004	Wong et al. 2016	4.1	-
10593_2_60	ERR360673	Turkey	Western_Asia	2001	Wong et al. 2016	4.1	-
10492_1_84	ERR352337	Unknown	Unknown	2011	Wong et al. 2016	4.1	-
10541_2_37	ERR357462	Vanuatu	Oceania	1991	Wong et al. 2016	4.1	-
10562_2_47	ERR357802	Vanuatu	Oceania	1991	Wong et al. 2016	4.1	-
10425_1_32	ERR349362	Vietnam	Southeast_Asia	1994	Wong et al. 2016	4.1	-
10425_1_54	ERR349384	Vietnam	Southeast_Asia	1997	Wong et al. 2016	4.1	-
10425_1_72	ERR349402	Vietnam	Southeast_Asia	1994	Wong et al. 2016	4.1	-
10426_1_83	ERR349604	Vietnam	Southeast_Asia	1994	Wong et al. 2016	4.1	-
10540_1_86	ERR352705	Vietnam	Southeast_Asia	1994	Wong et al. 2016	4.1	-
10561_2_90	ERR357665	Vietnam	Southeast_Asia	1994	Wong et al. 2016	4.1	-
10593_2_48	ERR360661	Vietnam	Southeast_Asia	1973	Wong et al. 2016	4.1	-
9953_5_58	ERR326654	Indonesia	Southeast_Asia	2009	Wong et al. 2016	4.1	-
10492_1_58	ERR352311	Fiji	Oceania	1991	Wong et al. 2016	3.5	-
8490_6_44	ERR213262	Fiji	Oceania	1996	Wong et al. 2016	3.5	-
10593_2_83	ERR360696	Indonesia	Southeast_Asia	2000	Wong et al. 2016	3.5	-
10425_1_60	ERR349390	Vietnam	Southeast_Asia	1993	Wong et al. 2016	3.5	-
10607_1_51	ERR360747	Cambodia	Southeast_Asia	2010	Wong et al. 2016	3.4	-
10060_6_10	ERR331307	Laos	Southeast_Asia	2009	Wong et al. 2016	3.4	-
10060_6_21	ERR331318	Laos	Southeast_Asia	2008	Wong et al. 2016	3.4	-
10060_6_23	ERR331320	Laos	Southeast_Asia	2008	Wong et al. 2016	3.4	-
10060_6_25	ERR331322	Laos	Southeast_Asia	2009	Wong et al. 2016	3.4	-
10060_6_29	ERR331326	Laos	Southeast_Asia	2009	Wong et al. 2016	3.4	-
10060_6_3	ERR331300	Laos	Southeast_Asia	2009	Wong et al. 2016	3.4	-
10060_6_32	ERR331329	Laos	Southeast_Asia	2010	Wong et al. 2016	3.4	-
10060_6_43	ERR331340	Laos	Southeast_Asia	2003	Wong et al. 2016	3.4	-
10060_6_45	ERR331342	Laos	Southeast_Asia	2003	Wong et al. 2016	3.4	-
10060_6_46	ERR331343	Laos	Southeast_Asia	2003	Wong et al. 2016	3.4	-
10060_6_48	ERR331345	Laos	Southeast_Asia	2003	Wong et al. 2016	3.4	-
10060_6_5	ERR331302	Laos	Southeast_Asia	2008	Wong et al. 2016	3.4	-
10060_6_53	ERR331350	Laos	Southeast_Asia	2004	Wong et al. 2016	3.4	-
10060_6_58	ERR331355	Laos	Southeast_Asia	2004	Wong et al. 2016	3.4	-
10060_6_59	ERR331356	Laos	Southeast_Asia	2004	Wong et al. 2016	3.4	-
10060_6_62	ERR331359	Laos	Southeast_Asia	2009	Wong et al. 2016	3.4	-
10060_6_63	ERR331360	Laos	Southeast_Asia	2009	Wong et al. 2016	3.4	-
10060_6_64	ERR331361	Laos	Southeast_Asia	2009	Wong et al. 2016	3.4	-
10060_6_68	ERR331365	Laos	Southeast_Asia	2010	Wong et al. 2016	3.4	-
10209_5_21	ERR340777	Laos	Southeast_Asia	2001	Wong et al. 2016	3.4	-
10209_5_22	ERR340778	Laos	Southeast_Asia	2001	Wong et al. 2016	3.4	-
10209_5_23	ERR340779	Laos	Southeast_Asia	2001	Wong et al. 2016	3.4	-
10209_5_24	ERR340780	Laos	Southeast_Asia	2001	Wong et al. 2016	3.4	-
10209_5_25	ERR340781	Laos	Southeast_Asia	2001	Wong et al. 2016	3.4	-
10209_5_26	ERR340782	Laos	Southeast_Asia	2000	Wong et al. 2016	3.4	-
10209_5_47	ERR340803	Laos	Southeast_Asia	2002	Wong et al. 2016	3.4	-
10209_5_48	ERR340804	Laos	Southeast_Asia	2002	Wong et al. 2016	3.4	-
10209_5_59	ERR340813	Laos	Southeast_Asia	2003	Wong et al. 2016	3.4	-
9953_5_61	ERR326657	Laos	Southeast_Asia	2010	Wong et al. 2016	3.4	-
9953_5_62	ERR326658	Laos	Southeast_Asia	2010	Wong et al. 2016	3.4	-
9953_5_63	ERR326659	Laos	Southeast_Asia	2010	Wong et al. 2016	3.4	-
9953_5_65	ERR326661	Laos	Southeast_Asia	2007	Wong et al. 2016	3.4	-
9953_5_66	ERR326662	Laos	Southeast_Asia	2007	Wong et al. 2016	3.4	-
9953_5_67	ERR326663	Laos	Southeast_Asia	2010	Wong et al. 2016	3.4	-
9953_5_71	ERR326667	Laos	Southeast_Asia	2010	Wong et al. 2016	3.4	-
9953_5_73	ERR326669	Laos	Southeast_Asia	2010	Wong et al. 2016	3.4	-
9953_5_74	ERR326670	Laos	Southeast_Asia	2010	Wong et al. 2016	3.4	-
9953_5_75	ERR326671	Laos	Southeast_Asia	2010	Wong et al. 2016	3.4	-
9953_5_77	ERR326673	Laos	Southeast_Asia	2010	Wong et al. 2016	3.4	-
9953_5_78	ERR326674	Laos	Southeast_Asia	2010	Wong et al. 2016	3.4	-
9953_5_80	ERR326676	Laos	Southeast_Asia	2008	Wong et al. 2016	3.4	-
9953_5_81	ERR326677	Laos	Southeast_Asia	2008	Wong et al. 2016	3.4	-
9953_5_83	ERR326679	Laos	Southeast_Asia	2008	Wong et al. 2016	3.4	-
9953_5_84	ERR326680	Laos	Southeast_Asia	2008	Wong et al. 2016	3.4	-
9953_5_85	ERR326681	Laos	Southeast_Asia	2008	Wong et al. 2016	3.4	-
9953_5_86	ERR326682	Laos	Southeast_Asia	2008	Wong et al. 2016	3.4	-
9953_5_87	ERR326683	Laos	Southeast_Asia	2008	Wong et al. 2016	3.4	-
9953_5_89	ERR326685	Laos	Southeast_Asia	2008	Wong et al. 2016	3.4	-
9953_5_90	ERR326686	Laos	Southeast_Asia	2008	Wong et al. 2016	3.4	-
9953_5_93	ERR326689	Laos	Southeast_Asia	2008	Wong et al. 2016	3.4	-
10425_1_21	ERR349351	Vietnam	Southeast_Asia	1995	Wong et al. 2016	3.4	-
10425_1_76	ERR349406	Vietnam	Southeast_Asia	1994	Wong et al. 2016	3.4	-
10426_1_15	ERR349537	Vietnam	Southeast_Asia	1996	Wong et al. 2016	3.4	-
10561_2_71	ERR357646	Vietnam	Southeast_Asia	1995	Wong et al. 2016	3.4	-
10593_2_36	ERR360649	Vietnam	Southeast_Asia	1972	Wong et al. 2016	3.4	-
10562_2_22	ERR357777	Bangladesh	South_Asia	2011	Wong et al. 2016	3.3	gyrA-S83F
10349_1_82	ERR343330	India	South_Asia	2012	Wong et al. 2016	3.3	gyrA-S83F
10562_2_15	ERR357770	India	South_Asia	2011	Wong et al. 2016	3.3	gyrA-S83F
10562_2_24	ERR357779	India	South_Asia	2011	Wong et al. 2016	3.3	gyrA-S83F
11800_1_86	ERR1017095	India_Pakistan	South_Asia	2008	Wong et al. 2016	3.3	gyrA-S83F
11800_1_81	ERR1017091	Pakistan	South_Asia	2008	Wong et al. 2016	3.3	gyrA-S83F
10493_1_11	ERR352436	Unknown	Unknown	2011	Wong et al. 2016	3.3	gyrA-S83F
10592_2_42	ERR360490	Gabon	West_Africa	1998	Wong et al. 2016	3.3	-
10349_1_16	ERR343264	India	South_Asia	2004	Wong et al. 2016	3.3	-
10592_2_17	ERR360465	Pakistan	South_Asia	2003	Wong et al. 2016	3.3	-
10562_2_2	ERR357757	Sudan	North_Africa	2008	Wong et al. 2016	3.3	-
10349_1_47	ERR343295	India	South_Asia	2009	Wong et al. 2016	3.1	gyrA-S83F
10592_2_35	ERR360483	Algeria	North_Africa	1999	Wong et al. 2016	3.1	-
10593_2_18	ERR360631	China	East_Asia	2002	Wong et al. 2016	3.1	-
10593_2_46	ERR360659	Guinea	West_Africa	1999	Wong et al. 2016	3.1	-
10071_3_84	ERR338060	Indonesia	Southeast_Asia	2005	Wong et al. 2016	3.1.2	-
10492_1_1	ERR352254	Lebanon	Western_Asia	2006	Wong et al. 2016	3.1	-
10493_1_1	ERR352426	Liberia	West_Africa	2007	Wong et al. 2016	3.1	-
10492_1_3	ERR352256	Malta	Southern_Europe	2009	Wong et al. 2016	3.1	-
10592_2_74	ERR360522	Morocco	North_Africa	1999	Wong et al. 2016	3.1	-
10071_3_73	ERR338049	South Africa	South_Africa	2012	Wong et al. 2016	3.1	-
10060_6_76	ERR331373	Tanzania	East_Africa	2007	Wong et al. 2016	3.1	-
10593_2_16	ERR360629	Tunisia	North_Africa	1961	Wong et al. 2016	3.1	-
10593_2_81	ERR360694	Tunisia	North_Africa	2000	Wong et al. 2016	3.1	-
9472_4_78	ERR294858	USA	North_America	1958	Wong et al. 2016	3.1	-
10425_1_75	ERR349405	Vietnam	Southeast_Asia	1993	Wong et al. 2016	3.1	-
10492_1_29	ERR352282	Indonesia	Southeast_Asia	2010	Wong et al. 2016	3	gyrA-D87G
10592_2_43	ERR360491	Comoros	East_Africa	1999	Wong et al. 2016	3	-
10541_2_48	ERR357473	Fiji	Oceania	1984	Wong et al. 2016	3	-
10493_1_40	ERR352465	India	South_Asia	2011	Wong et al. 2016	3	-
10562_2_68	ERR357823	India	South_Asia	2011	Wong et al. 2016	3	-
10060_5_12	ERR331215	Indonesia	Southeast_Asia	2006	Wong et al. 2016	3	-
10060_5_16	ERR331219	Indonesia	Southeast_Asia	2007	Wong et al. 2016	3	-
10060_5_26	ERR331229	Indonesia	Southeast_Asia	2009	Wong et al. 2016	3	-
10060_5_28	ERR331231	Indonesia	Southeast_Asia	2010	Wong et al. 2016	3	-
10060_5_34	ERR331237	Indonesia	Southeast_Asia	2011	Wong et al. 2016	3	-
10060_5_38	ERR331241	Indonesia	Southeast_Asia	2009	Wong et al. 2016	3	-
10060_5_45	ERR331248	Indonesia	Southeast_Asia	2010	Wong et al. 2016	3	-
10060_5_46	ERR331249	Indonesia	Southeast_Asia	2010	Wong et al. 2016	3	-
10071_3_88	ERR338064	Indonesia	Southeast_Asia	2004	Wong et al. 2016	3	-
10492_1_78	ERR352331	Indonesia	Southeast_Asia	2011	Wong et al. 2016	3	-
10493_1_16	ERR352441	Indonesia	Southeast_Asia	2012	Wong et al. 2016	3	-
10541_2_12	ERR352945	Indonesia	Southeast_Asia	2011	Wong et al. 2016	3	-
9953_5_14	ERR326610	Indonesia	Southeast_Asia	2008	Wong et al. 2016	3	-
9953_5_17	ERR326613	Indonesia	Southeast_Asia	2011	Wong et al. 2016	3	-
9953_5_30	ERR326626	Indonesia	Southeast_Asia	2010	Wong et al. 2016	3	-
9953_5_31	ERR326627	Indonesia	Southeast_Asia	2011	Wong et al. 2016	3	-
9953_5_51	ERR326647	Indonesia	Southeast_Asia	2006	Wong et al. 2016	3	-
9953_5_8	ERR326604	Indonesia	Southeast_Asia	2006	Wong et al. 2016	3	-
10060_6_37	ERR331334	Laos	Southeast_Asia	2003	Wong et al. 2016	3	-
9475_6_81	ERR279178	Malawi	East_Africa	2005	Wong et al. 2016	2.4.1	-
9475_6_56	ERR279153	Malawi	East_Africa	2009	Wong et al. 2016	4.3.1.2	gyrA-S83F
10492_1_7	ERR352260	Malaysia	Southeast_Asia	2011	Wong et al. 2016	3	-
10561_2_28	ERR357603	Nepal	South_Asia	2011	Wong et al. 2016	4.3.1.1	-
10349_1_80	ERR343328	Philippines	Southeast_Asia	2012	Wong et al. 2016	3	-
10493_1_10	ERR352435	Philippines	Southeast_Asia	2011	Wong et al. 2016	3	-
10562_2_6	ERR357761	Phillipines	Southeast_Asia	2011	Wong et al. 2016	3	-
10592_2_73	ERR360521	Sri Lanka	South_Asia	2001	Wong et al. 2016	3	-
10493_1_86	ERR352511	Unknown	Unknown	2012	Wong et al. 2016	3	-
10561_2_88	ERR357663	Vietnam	Southeast_Asia	1994	Wong et al. 2016	3	-
10492_1_53	ERR352306	India	South_Asia	2011	Wong et al. 2016	2.5	gyrA-S83F
10562_2_63	ERR357818	India	South_Asia	2011	Wong et al. 2016	2.5	gyrA-S83F
10493_1_50	ERR352475	Unknown	Unknown	2011	Wong et al. 2016	2.5	gyrA-D87G
10592_2_49	ERR360497	Comoros	East_Africa	2002	Wong et al. 2016	2.5	-
10593_2_68	ERR360681	Comoros	East_Africa	2002	Wong et al. 2016	2.5	-
10593_2_4	ERR360617	Egypt	North_Africa	2000	Wong et al. 2016	2.5	-
10593_2_39	ERR360652	French Guiana	South_America	2002	Wong et al. 2016	2.5	-
10593_2_67	ERR360680	French Guiana	South_America	2002	Wong et al. 2016	2.5	-
10349_1_27	ERR343275	India	South_Asia	2006	Wong et al. 2016	2.5	-
10349_1_5	ERR343253	India	South_Asia	2002	Wong et al. 2016	2.5	-
10349_1_6	ERR343254	India	South_Asia	2002	Wong et al. 2016	2.5	-
10592_2_37	ERR360485	India	South_Asia	1977	Wong et al. 2016	2.5	-
10592_2_45	ERR360493	India	South_Asia	1997	Wong et al. 2016	2.5	-
10349_1_86	ERR343334	Kenya	East_Africa	1998	Wong et al. 2016	2.5	-
8525_3_41	ERR212647	Kenya	East_Africa	2008	Wong et al. 2016	2.5	-
10071_3_23	ERR337999	South Africa	South_Africa	2006	Wong et al. 2016	2.5	-
10071_3_52	ERR338028	South Africa	South_Africa	2009	Wong et al. 2016	2.5	-
10071_3_56	ERR338032	South Africa	South_Africa	2011	Wong et al. 2016	2.5	-
10071_3_64	ERR338040	South Africa	South_Africa	2009	Wong et al. 2016	2.5	-
7468_7_50	ERR108649	Tanzania	East_Africa	2009	Wong et al. 2016	2.5	-
10349_1_81	ERR343329	India	South_Asia	2012	Wong et al. 2016	2.4	gyrA-S83F
9953_5_68	ERR326664	Laos	Southeast_Asia	2010	Wong et al. 2016	2.4	-
9953_5_82	ERR326678	Laos	Southeast_Asia	2008	Wong et al. 2016	2.4	-
10071_3_25	ERR338001	South Africa	South_Africa	2006	Wong et al. 2016	2.4	-
10071_3_29	ERR338005	South Africa	South_Africa	2005	Wong et al. 2016	2.4	-
10071_3_33	ERR338009	South Africa	South_Africa	2007	Wong et al. 2016	2.4	-
10071_3_35	ERR338011	South Africa	South_Africa	2008	Wong et al. 2016	2.4	-
10071_3_37	ERR338013	South Africa	South_Africa	2008	Wong et al. 2016	2.4	-
10071_3_43	ERR338019	South Africa	South_Africa	2005	Wong et al. 2016	2.4	-
10071_3_44	ERR338020	South Africa	South_Africa	2004	Wong et al. 2016	2.4	-
10071_3_49	ERR338025	South Africa	South_Africa	2010	Wong et al. 2016	2.4	-
10071_3_53	ERR338029	South Africa	South_Africa	2009	Wong et al. 2016	2.4	-
10071_3_68	ERR338044	South Africa	South_Africa	2009	Wong et al. 2016	2.4	-
10071_3_71	ERR338047	South Africa	South_Africa	2012	Wong et al. 2016	2.4	-
10492_1_75	ERR352328	India	South_Asia	2011	Wong et al. 2016	2.2	gyrA-S83F
10349_1_70	ERR343318	South America	South_America	2011	Wong et al. 2016	2.2	gyrA-S83F
10593_2_24	ERR360637	Egypt	North_Africa	1999	Wong et al. 2016	2.2	-
10593_2_51	ERR360664	India	South_Asia	2002	Wong et al. 2016	2.2	-
10060_6_42	ERR331339	Laos	Southeast_Asia	2003	Wong et al. 2016	2.2	-
10592_2_61	ERR360509	Madagascar	East_Africa	1980	Wong et al. 2016	2.2	-
10593_2_1	ERR360614	Madagascar	East_Africa	2000	Wong et al. 2016	2.2	-
10607_2_28	ERR360820	Malawi	East_Africa	2010	Wong et al. 2016	2.2	-
9475_6_1	ERR279098	Malawi	East_Africa	2011	Wong et al. 2016	2.2	-
9475_6_72	ERR279169	Malawi	East_Africa	2009	Wong et al. 2016	2.2	-
9475_6_80	ERR279177	Malawi	East_Africa	2004	Wong et al. 2016	2.2	-
10593_2_22	ERR360635	Mali	West_Africa	2001	Wong et al. 2016	2.2	-
10592_2_39	ERR360487	Morocco	North_Africa	1999	Wong et al. 2016	2.2	-
10349_1_69	ERR343317	Nepal	South_Asia	2011	Wong et al. 2016	2.2	-
11800_1_47	ERR1017063	Pakistan	South_Asia	2006	Wong et al. 2016	2.2	-
10060_6_73	ERR331370	Tanzania	East_Africa	2006	Wong et al. 2016	2.2	-
10060_6_84	ERR331381	Tanzania	East_Africa	2006	Wong et al. 2016	2.2	-
10426_1_37	ERR349559	Vietnam	Southeast_Asia	1994	Wong et al. 2016	2.2	-
10541_2_8	ERR357445	Timor-Leste	Southeast_Asia	2011	Wong et al. 2016	2.1	-
10492_1_57	ERR352310	Indonesia	Southeast_Asia	2010	Wong et al. 2016	2.1	-
10493_1_47	ERR352472	Indonesia	Southeast_Asia	2011	Wong et al. 2016	2.1	-
10562_2_72	ERR357827	Indonesia	Southeast_Asia	2011	Wong et al. 2016	2.1	-
8616_4_52	ERR420428	India	South_Asia	2011	Wong et al. 2016	2	gyrA-D87Y
10541_1_57	ERR353330	Argentina	South_America	2001	Wong et al. 2016	2	-
10541_1_68	ERR353338	Argentina	South_America	1999	Wong et al. 2016	2	-
10592_2_55	ERR360503	Armenia	Western_Asia	1998	Wong et al. 2016	2	-
10493_1_34	ERR352459	Bangladesh	South_Asia	2010	Wong et al. 2016	2	gyrB-S464F
10493_1_35	ERR352460	Bangladesh	South_Asia	2010	Wong et al. 2016	2	gyrB-S464F
10493_1_36	ERR352461	Bangladesh	South_Asia	2010	Wong et al. 2016	2	gyrB-S464F
10493_1_37	ERR352462	Bangladesh	South_Asia	2010	Wong et al. 2016	2	gyrB-S464F
8490_6_46	ERR213264	Fiji	Oceania	1996	Wong et al. 2016	2	-
10593_2_5	ERR360618	India	South_Asia	2000	Wong et al. 2016	2	-
10592_2_51	ERR360499	Morocco	North_Africa	1999	Wong et al. 2016	2	-
10593_2_43	ERR360656	Morocco	North_Africa	2000	Wong et al. 2016	2	-
10592_2_14	ERR360462	Pakistan	South_Asia	2003	Wong et al. 2016	2	-
10592_2_18	ERR360466	Pakistan	South_Asia	2003	Wong et al. 2016	2	-
10592_2_5	ERR360453	Pakistan	South_Asia	2003	Wong et al. 2016	2	-
10592_2_7	ERR360455	Pakistan	South_Asia	2003	Wong et al. 2016	2	-
10592_2_36	ERR360484	Algeria	North_Africa	2009	Wong et al. 2016	0.1	-
10593_2_63	ERR360676	Algeria	North_Africa	2009	Wong et al. 2016	0.1	-
8490_6_45	ERR213263	Fiji	Oceania	1996	Wong et al. 2016	0.1	-
10349_1_88	ERR343336	Morocco	North_Africa	2000	Wong et al. 2016	0.1	-
10593_2_6	ERR360619	Morocco	North_Africa	2000	Wong et al. 2016	0.1	-
10593_2_9	ERR360622	Morocco	North_Africa	1999	Wong et al. 2016	0.1	-
10592_2_68	ERR360516	Senegal	West_Africa	1999	Wong et al. 2016	0.1	-
ERR4042541	ERR4042541	Nepal	South_Asia	2019	Thanh Pham et al. 2020	4.3.1.2	gyrA-S83F
ERR4042542	ERR4042542	Nepal	South_Asia	2019	Thanh Pham et al. 2020	4.3.1	acrB-R717L gyrA-D87G
ERR4042543	ERR4042543	Nepal	South_Asia	2019	Thanh Pham et al. 2020	4.3.1	acrB-R717L gyrA-D87G
ERR4042544	ERR4042544	Nepal	South_Asia	2019	Thanh Pham et al. 2020	4.3.1	acrB-R717L gyrA-D87G
ERR1079289	ERR1079289	Nepal	South_Asia	2013	Thanh et al. 2016	4.3.1.2	gyrA-D87N gyrA-S83F parC-S80I
ERR1079301	ERR1079301	Nepal	South_Asia	2014	Thanh et al. 2016	4.3.1.2	gyrA-D87N gyrA-S83F parC-S80I
ERR1079294	ERR1079294	Nepal	South_Asia	2013	Thanh et al. 2016	4.3.1.2	gyrA-D87N gyrA-S83F parC-S80I
ERR1079231	ERR1079231	Nepal	South_Asia	2011	Thanh et al. 2016	4.3.1.2	gyrA-S83F
ERR1079232	ERR1079232	Nepal	South_Asia	2011	Thanh et al. 2016	4.3.1.2	gyrA-S83F
ERR1079233	ERR1079233	Nepal	South_Asia	2011	Thanh et al. 2016	4.3.1.2	gyrA-S83F
ERR1079234	ERR1079234	Nepal	South_Asia	2012	Thanh et al. 2016	4.3.1.2	gyrA-S83F
ERR1079235	ERR1079235	Nepal	South_Asia	2012	Thanh et al. 2016	4.3.1.2	gyrA-S83F
ERR1079236	ERR1079236	Nepal	South_Asia	2012	Thanh et al. 2016	4.3.1.2	gyrA-S83F
ERR1079237	ERR1079237	Nepal	South_Asia	2012	Thanh et al. 2016	4.3.1.2	gyrA-S83F
ERR1079238	ERR1079238	Nepal	South_Asia	2012	Thanh et al. 2016	4.3.1.2	gyrA-S83F
ERR1079239	ERR1079239	Nepal	South_Asia	2012	Thanh et al. 2016	4.3.1.2	gyrA-S83F
ERR1079240	ERR1079240	Nepal	South_Asia	2012	Thanh et al. 2016	4.3.1.2	gyrA-S83F
ERR1079242	ERR1079242	Nepal	South_Asia	2012	Thanh et al. 2016	4.3.1.2	gyrA-S83F
ERR1079244	ERR1079244	Nepal	South_Asia	2012	Thanh et al. 2016	4.3.1.2	gyrA-S83F
ERR1079246	ERR1079246	Nepal	South_Asia	2012	Thanh et al. 2016	4.3.1.2	gyrA-S83F
ERR1079247	ERR1079247	Nepal	South_Asia	2012	Thanh et al. 2016	4.3.1.2	gyrA-S83F
ERR1079248	ERR1079248	Nepal	South_Asia	2012	Thanh et al. 2016	4.3.1.2	gyrA-S83F
ERR1079251	ERR1079251	Nepal	South_Asia	2012	Thanh et al. 2016	4.3.1.2	gyrA-S83F
ERR1079253	ERR1079253	Nepal	South_Asia	2012	Thanh et al. 2016	4.3.1.2	gyrA-S83F
ERR1079254	ERR1079254	Nepal	South_Asia	2012	Thanh et al. 2016	4.3.1.2	gyrA-S83F
ERR1079257	ERR1079257	Nepal	South_Asia	2012	Thanh et al. 2016	4.3.1.2	gyrA-S83F
ERR1079258	ERR1079258	Nepal	South_Asia	2012	Thanh et al. 2016	4.3.1.2	gyrA-S83F
ERR1079260	ERR1079260	Nepal	South_Asia	2013	Thanh et al. 2016	4.3.1.2	gyrA-S83F
ERR1079261	ERR1079261	Nepal	South_Asia	2013	Thanh et al. 2016	4.3.1.2	gyrA-S83F
ERR1079264	ERR1079264	Nepal	South_Asia	2013	Thanh et al. 2016	4.3.1.2	gyrA-S83F
ERR1079267	ERR1079267	Nepal	South_Asia	2013	Thanh et al. 2016	4.3.1.2	gyrA-S83F
ERR1079268	ERR1079268	Nepal	South_Asia	2013	Thanh et al. 2016	4.3.1.2	gyrA-S83F
ERR1079269	ERR1079269	Nepal	South_Asia	2013	Thanh et al. 2016	4.3.1.2	gyrA-S83F
ERR1079272	ERR1079272	Nepal	South_Asia	2013	Thanh et al. 2016	4.3.1.2	gyrA-S83F
ERR1079273	ERR1079273	Nepal	South_Asia	2013	Thanh et al. 2016	4.3.1.2	gyrA-S83F
ERR1079274	ERR1079274	Nepal	South_Asia	2013	Thanh et al. 2016	4.3.1.2	gyrA-S83F
ERR1079276	ERR1079276	Nepal	South_Asia	2013	Thanh et al. 2016	4.3.1.2	gyrA-S83F
ERR1079277	ERR1079277	Nepal	South_Asia	2013	Thanh et al. 2016	4.3.1.2	gyrA-S83F
ERR1079282	ERR1079282	Nepal	South_Asia	2013	Thanh et al. 2016	4.3.1.2	gyrA-S83F
ERR1079288	ERR1079288	Nepal	South_Asia	2013	Thanh et al. 2016	4.3.1.2	gyrA-S83F
ERR1079290	ERR1079290	Nepal	South_Asia	2013	Thanh et al. 2016	4.3.1.2	gyrA-S83F
ERR1079296	ERR1079296	Nepal	South_Asia	2014	Thanh et al. 2016	4.3.1.2	gyrA-S83F
ERR1079300	ERR1079300	Nepal	South_Asia	2014	Thanh et al. 2016	4.3.1.2	gyrA-S83F
ERR1079303	ERR1079303	Nepal	South_Asia	2014	Thanh et al. 2016	4.3.1.2	gyrA-S83F
ERR1079305	ERR1079305	Nepal	South_Asia	2014	Thanh et al. 2016	4.3.1.2	gyrA-S83F
ERR1079306	ERR1079306	Nepal	South_Asia	2014	Thanh et al. 2016	4.3.1.2	gyrA-S83F
ERR1079307	ERR1079307	Nepal	South_Asia	2014	Thanh et al. 2016	4.3.1.2	gyrA-S83F
ERR1079308	ERR1079308	Nepal	South_Asia	2014	Thanh et al. 2016	4.3.1.2	gyrA-S83F
ERR1079309	ERR1079309	Nepal	South_Asia	2014	Thanh et al. 2016	4.3.1.2	gyrA-S83F
ERR1079310	ERR1079310	Nepal	South_Asia	2013	Thanh et al. 2016	4.3.1.2	gyrA-S83F
ERR1079263	ERR1079263	Nepal	South_Asia	2013	Thanh et al. 2016	4.3.1.2	gyrA-D87N gyrA-S83F parC-S80I
ERR1079278	ERR1079278	Nepal	South_Asia	2013	Thanh et al. 2016	4.3.1.2	gyrA-D87N gyrA-S83F parC-S80I
ERR1079279	ERR1079279	Nepal	South_Asia	2013	Thanh et al. 2016	4.3.1.2	gyrA-D87N gyrA-S83F parC-S80I
ERR1079281	ERR1079281	Nepal	South_Asia	2013	Thanh et al. 2016	4.3.1.2	gyrA-D87N gyrA-S83F parC-S80I
ERR1079284	ERR1079284	Nepal	South_Asia	2013	Thanh et al. 2016	4.3.1.2	gyrA-D87N gyrA-S83F parC-S80I
ERR586912	ERR586912	Nepal	South_Asia	2013	Thanh et al. 2016	4.3.1.2	gyrA-D87N gyrA-S83F parC-S80I
ERR586914	ERR586914	Nepal	South_Asia	2013	Thanh et al. 2016	4.3.1.2	gyrA-D87N gyrA-S83F parC-S80I
ERR586915	ERR586915	Nepal	South_Asia	2013	Thanh et al. 2016	4.3.1.2	gyrA-D87N gyrA-S83F parC-S80I
ERR586917	ERR586917	Nepal	South_Asia	2013	Thanh et al. 2016	4.3.1.2	gyrA-D87N gyrA-S83F parC-S80I
ERR586919	ERR586919	Nepal	South_Asia	2013	Thanh et al. 2016	4.3.1.2	gyrA-D87N gyrA-S83F parC-S80I
ERR586921	ERR586921	Nepal	South_Asia	2013	Thanh et al. 2016	4.3.1.2	gyrA-D87N gyrA-S83F parC-S80I
ERR1079297	ERR1079297	Nepal	South_Asia	2014	Thanh et al. 2016	4.3.1.2	gyrA-D87N gyrA-S83F parC-S80I
ERR1079302	ERR1079302	Nepal	South_Asia	2014	Thanh et al. 2016	4.3.1.2	gyrA-D87N gyrA-S83F parC-S80I
ERR1079241	ERR1079241	Nepal	South_Asia	2012	Thanh et al. 2016	4.3.1.1	gyrA-S83F
ERR1079243	ERR1079243	Nepal	South_Asia	2012	Thanh et al. 2016	4.3.1.1	gyrA-S83F
ERR1079245	ERR1079245	Nepal	South_Asia	2012	Thanh et al. 2016	4.3.1.1	gyrA-S83F
ERR1079249	ERR1079249	Nepal	South_Asia	2012	Thanh et al. 2016	4.3.1.1	gyrA-S83F
ERR1079299	ERR1079299	Nepal	South_Asia	2014	Thanh et al. 2016	4.3.1.1	gyrA-S83F
ERR1079230	ERR1079230	Nepal	South_Asia	2011	Thanh et al. 2016	4.3.1.1	-
ERR119819	ERR119819	Nepal	South_Asia	2009	Thanh et al. 2016	4.3.1.1	-
ERR119820	ERR119820	Nepal	South_Asia	2009	Thanh et al. 2016	4.3.1.1	-
ERR119822	ERR119822	Nepal	South_Asia	2009	Thanh et al. 2016	4.3.1.1	-
ERR119823	ERR119823	Nepal	South_Asia	2009	Thanh et al. 2016	4.3.1.1	-
ERR119824	ERR119824	Nepal	South_Asia	2009	Thanh et al. 2016	4.3.1.1	-
ERR119825	ERR119825	Nepal	South_Asia	2009	Thanh et al. 2016	4.3.1.1	-
ERR1079250	ERR1079250	Nepal	South_Asia	2012	Thanh et al. 2016	4.3.1.1	gyrA-S83F
ERR1079265	ERR1079265	Nepal	South_Asia	2013	Thanh et al. 2016	4.3.1	-
ERR1079266	ERR1079266	Nepal	South_Asia	2013	Thanh et al. 2016	4.3.1	-
ERR1079291	ERR1079291	Nepal	South_Asia	2013	Thanh et al. 2016	4.3.1	-
ERR1079255	ERR1079255	Nepal	South_Asia	2012	Thanh et al. 2016	3.3.2	-
ERR1079275	ERR1079275	Nepal	South_Asia	2013	Thanh et al. 2016	3.3.2	-
ERR1079295	ERR1079295	Nepal	South_Asia	2014	Thanh et al. 2016	3.3.2	-
[truncated: 2,634 more rows]
